# Supplementary material for: The Purple Sea Urchin Strongylocentrotus purpuratus Demonstrates a Compartmentalization of Gut Bacterial Microbiota, Predictive Functional Attributes, and Taxonomic Co-Occurrence
Source: Microorganisms. 2019 Jan 26;7(2):35. doi: 10.3390/microorganisms7020035 (PMC6406795; doi:10.3390/microorganisms7020035)
Supplement: Supplementary file 1 [file microorganisms-07-00035-s001.zip]

Archive with 20 entries (17 files):
- Sup_Data_Final/
- Sup_Data_Final/Fig_S1_top-rare_beta_div_r1_edit-final.pdf
- __MACOSX/
- __MACOSX/Sup_Data_Final/
- __MACOSX/Sup_Data_Final/._Fig_S1_top-rare_beta_div_r1_edit-final.pdf
- Sup_Data_Final/Table_S3_ASV_table-final.xlsx
- __MACOSX/Sup_Data_Final/._Table_S3_ASV_table-final.xlsx
- Sup_Data_Final/Table_S1_rarefied_min_OTU_table-final.docx
- __MACOSX/Sup_Data_Final/._Table_S1_rarefied_min_OTU_table-final.docx
- Sup_Data_Final/Table_S2_unfiltered_OTU_table-final.xlsx
- __MACOSX/Sup_Data_Final/._Table_S2_unfiltered_OTU_table-final.xlsx
- Sup_Data_Final/Fig_S3_AB_unweighted_unifrac_r1_edit-final.pdf
- Sup_Data_Final/Fig_S2_AB_weighted_unifrac_r1_edit-final.pdf
- __MACOSX/Sup_Data_Final/._Fig_S2_AB_weighted_unifrac_r1_edit-final.pdf
- Sup_Data_Final/Table_S5_KEGG_PICRUSt_data-final.xlsx
- __MACOSX/Sup_Data_Final/._Table_S5_KEGG_PICRUSt_data-final.xlsx
- Sup_Data_Final/Table_S6_KO_LEFSe_Elaborated-final.docx
- __MACOSX/Sup_Data_Final/._Table_S6_KO_LEFSe_Elaborated-final.docx
- Sup_Data_Final/Table_S4_top_100_SILVA-ACT-ALIGN-final.xlsx
- __MACOSX/Sup_Data_Final/._Table_S4_top_100_SILVA-ACT-ALIGN-final.xlsx
