# Supplementary material for: The Purple Sea Urchin Strongylocentrotus purpuratus Demonstrates a Compartmentalization of Gut Bacterial Microbiota, Predictive Functional Attributes, and Taxonomic Co-Occurrence
Source: Microorganisms. 2019 Jan 26;7(2):35. doi: 10.3390/microorganisms7020035 (PMC6406795; doi:10.3390/microorganisms7020035)
Supplement: Supplementary file 1 [file microorganisms-07-00035-s001.zip › Sup_Data_Final/Table_S3_ASV_table-final.xlsx]

## Sheet: ASV_Table
Title: The Purple Sea Urchin Strongylocentrotus purpuratus Demonstrates a Compartmentalization of Gut Bacterial Microbiota, Predictive Functional Attributes, and Taxonomic Co-Occurrence
Authors:
Joseph A. Hakim1,*, Julie B. Schram2, Aaron W. E. Galloway2, Casey D. Morrow3, Michael R. Crowley4, Stephen A. Watts1, and Asim K. Bej1,*
Corresponding Author *
Affiliations:
1 Department of Biology, University of Alabama at Birmingham, 1300 University Blvd., Birmingham, AL 35294, USA; joe21@uab.edu (J.A.H); sawatts@uab.edu (S.A.W.); abej@uab.edu (A.K.B)
2 Oregon Institute of Marine Biology, University of Oregon, 63466 Boat Basin Rd, Charleston, OR 97420, USA; jschram@uoregon.edu (J.B.S); agallow3@uoregon.edu (A.W.E.G.)
3 Department of Cell, Developmental and Integrative Biology, University of Alabama at Birmingham, 1918 University Blvd., Birmingham, AL 35294, USA; caseym@uab.edu (C.D.M)
4 Department of Genetics, Heflin Center Genomics Core, School of Medicine, University of Alabama at Birmingham, 705 South 20th Street, AL 35294 USA; mcrowley@uab.edu (M.R.C)
Correspondence: Joseph A. Hakim (joe21@uab.edu) (Primary corresponding author); Asim K. Bej (abej@uab.edu) (Submitting corresponding author); Tel.: +1 (205) 934-9857.
Supplementary Table 3: The QIIME2 (v2018.11) ASV table data generated through DADA2 (v1.10) for all samples in this study with taxonomy assigned using the GreenGenes (v13.8) database. Also shown is the ASV ID assigned to the representative sequence corresponding to the taxonomic identity.
#ASV ID	Algae1	Algae2	Algae3	GutDigesta1	GutDigesta2	GutDigesta3	GutTissue1	GutTissue2	GutTissue3	Pharynx1	Pharynx2	Pharynx3	Water1	Water2	Water3	Taxonomy
cf2752910266aa9986d441f815389f2c	433	25	315	8818	22234	21309	2082	2190	3923	722	1002	724	588	0	20	k__Bacteria; p__Proteobacteria; c__Gammaproteobacteria; o__Alteromonadales; f__Psychromonadaceae; g__Psychromonas; s__
fd1b7471c701573968748bf490fc0e75	0	140	0	0	0	0	2353	963	3430	1088	916	2099	9234	5300	11863	k__Bacteria; p__Firmicutes; c__Clostridia; o__Clostridiales; f__[Tissierellaceae]; g__Tissierella_Soehngenia; s__
6f6f0c57640837dbc22bc4ab3dc8cd30	84	0	81	5352	1603	4813	585	636	3898	240	354	226	102	0	0	k__Bacteria; p__Fusobacteria; c__Fusobacteriia; o__Fusobacteriales; f__Fusobacteriaceae; g__Propionigenium; s__
56eb3940cbafe6f7399863f083beb126	0	0	0	13	0	72	10895	4654	597	0	27	112	0	0	0	k__Bacteria; p__Proteobacteria; c__Epsilonproteobacteria; o__Campylobacterales; f__Campylobacteraceae; g__Arcobacter; s__
e99b0b78ec72ce86e975afc1723d037c	0	0	10396	0	0	0	0	0	0	0	0	0	0	0	0	k__Bacteria; p__Cyanobacteria; c__Chloroplast; o__Rhodophyta; f__; g__; s__
6db820962a5bf3ba7e0fe7f3f9dcc994	0	0	0	0	0	0	0	0	298	3077	1267	1753	0	54	3788	k__Bacteria; p__Fusobacteria; c__Fusobacteriia; o__Fusobacteriales; f__Fusobacteriaceae; g__Fusobacterium; s__
166c2f6e9c68cc5df6d887a0f069aef3	0	0	0	0	0	0	2931	6699	153	0	0	406	0	0	0	k__Bacteria; p__Proteobacteria; c__Epsilonproteobacteria; o__Campylobacterales; f__Helicobacteraceae; g__Sulfurimonas; s__
8514e3440ad36f23149d8507672c7388	0	0	58	3293	413	3800	629	408	982	0	136	0	0	0	13	k__Bacteria; p__Bacteroidetes; c__Flavobacteriia; o__Flavobacteriales
b7cd37918cd499ebe518d50929fed1e9	0	0	0	0	0	0	0	7	3693	2197	3082	88	0	0	0	k__Bacteria; p__Proteobacteria; c__Gammaproteobacteria; o__Legionellales
e01c5d48ea40b6b1f60d458eddf217b7	1218	3519	700	0	0	0	0	0	0	0	0	0	0	0	0	k__Bacteria; p__Proteobacteria; c__Alphaproteobacteria; o__Rickettsiales; f__mitochondria
0651b5c0e9018288908a898f6f068ec7	0	0	0	1442	463	2288	327	205	369	33	0	0	0	0	0	k__Bacteria; p__Bacteroidetes; c__Flavobacteriia; o__Flavobacteriales; f__; g__; s__
261131ae7ecad3fcb3db5fa379c990cf	2169	1384	1114	0	0	0	0	0	0	0	0	0	0	0	0	k__Bacteria; p__Cyanobacteria; c__Chloroplast; o__Rhodophyta; f__; g__; s__
58b89f9f41e3472756c09a166494d52b	83	4046	188	0	0	0	0	0	0	0	0	0	0	0	0	k__Bacteria; p__Proteobacteria; c__Alphaproteobacteria; o__Rhodobacterales; f__Rhodobacteraceae; g__Octadecabacter; s__
85c44c83eddc5d3028261a1000b7d0e1	0	0	0	0	0	0	0	0	86	1121	585	603	75	288	1556	k__Bacteria; p__Firmicutes; c__Bacilli; o__Gemellales; f__Gemellaceae
593c1fe4824cd927099da99beee07b29	0	0	0	1861	1194	287	312	0	366	0	0	0	0	0	0	k__Bacteria; p__Bacteroidetes; c__Flavobacteriia; o__Flavobacteriales; f__; g__; s__
d271cbadff7d4fb47f43f2448eaadf4b	148	3328	451	0	0	0	0	0	0	0	0	0	0	0	0	k__Bacteria; p__Proteobacteria; c__Gammaproteobacteria; o__Thiotrichales; f__Thiotrichaceae; g__Leucothrix; s__
32e0d0379905397b3f26e1a0c85038a7	38	0	0	890	182	657	716	0	771	0	123	0	0	0	11	k__Bacteria; p__Proteobacteria; c__Deltaproteobacteria; o__Desulfobacterales; f__Desulfobulbaceae; g__Desulfotalea; s__
59f7d8a7f37d6eeec95eb556f33da267	0	0	0	0	0	0	0	49	119	1034	385	566	0	0	1201	k__Bacteria; p__Proteobacteria; c__Gammaproteobacteria; o__Pasteurellales; f__Pasteurellaceae; g__Actinobacillus; s__parahaemolyticus
32f8fd11d2bee278d609a1d4ab767554	0	0	0	0	0	0	0	53	114	871	406	530	0	293	1071	k__Bacteria; p__Bacteroidetes; c__Bacteroidia; o__Bacteroidales; f__Prevotellaceae; g__Prevotella; s__melaninogenica
1f27d864e2379195b0e6addb96a966e2	0	0	0	0	0	0	0	0	0	0	958	2348	0	0	0	k__Bacteria; p__Proteobacteria; c__Epsilonproteobacteria; o__Campylobacterales; f__Helicobacteraceae; g__Sulfurimonas; s__
1b25353adb2e0d8a48bfbab89c18dea2	2376	0	891	0	0	0	0	0	0	0	0	0	0	0	0	k__Bacteria; p__Cyanobacteria; c__Chloroplast; o__Stramenopiles; f__; g__; s__
ffcf4ed82045665508e925b0f4531d28	1399	0	1680	0	0	0	0	0	0	0	0	0	113	0	0	k__Bacteria; p__Cyanobacteria; c__Chloroplast; o__Stramenopiles; f__; g__; s__
22a45a6bc4799e7e2eb411ae55bc532d	0	3027	88	0	0	0	0	0	0	0	0	0	0	0	0	k__Bacteria; p__Bacteroidetes; c__Flavobacteriia; o__Flavobacteriales; f__Flavobacteriaceae; g__Maribacter; s__
04e01841a5e1bf33dcc6bb33c6380138	0	0	0	0	0	0	0	0	0	0	0	0	3092	0	0	k__Bacteria; p__Actinobacteria; c__Actinobacteria; o__Actinomycetales; f__Mycobacteriaceae; g__Mycobacterium
394eda29c886632f514dd94b58381186	0	0	0	0	0	0	0	0	0	0	0	0	107	2817	138	k__Bacteria; p__Proteobacteria; c__Gammaproteobacteria; o__Pasteurellales; f__Pasteurellaceae; g__Haemophilus; s__parainfluenzae
677611a787b778cced76b7bb5e5dfa28	1716	4	1261	0	0	0	0	0	0	0	0	0	0	0	0	k__Bacteria; p__Cyanobacteria; c__Chloroplast; o__Rhodophyta; f__; g__; s__
4f5efd25dacb5d639316e7291ff6ff8b	0	0	0	0	0	0	0	0	60	752	420	448	66	81	1015	k__Bacteria; p__Proteobacteria; c__Betaproteobacteria; o__Neisseriales; f__Neisseriaceae; g__Neisseria
0a21726cd4952a96635576553da67787	0	0	0	0	0	0	0	0	0	737	399	484	0	0	1192	k__Bacteria; p__Bacteroidetes; c__Bacteroidia; o__Bacteroidales; f__[Paraprevotellaceae]; g__[Prevotella]; s__
7df40837fe57972980f6b34f186ea734	0	0	0	221	291	1599	218	129	203	0	0	0	0	0	0	k__Bacteria; p__Bacteroidetes; c__Flavobacteriia; o__Flavobacteriales; f__; g__; s__
457c41d75aed7c6ddac3597f8f3b28ca	0	0	0	537	275	411	636	0	355	53	255	0	0	0	0	k__Bacteria; p__Proteobacteria; c__Deltaproteobacteria; o__Desulfobacterales; f__Desulfobulbaceae; g__Desulfotalea; s__
94e43bbf84389fb64a1e5b853f1fa733	0	0	0	367	549	1369	0	0	148	0	0	39	0	0	0	k__Bacteria; p__Bacteroidetes
03d3cf8d2805edde5f830de48d9a1fe2	0	0	0	0	0	0	0	0	2355	0	0	0	0	0	0	k__Bacteria; p__Proteobacteria; c__Epsilonproteobacteria; o__Campylobacterales; f__Campylobacteraceae; g__; s__
7c9b29aa6f6b51880fec5c3efee8c53a	235	1570	444	0	0	0	0	0	0	0	0	0	0	0	0	k__Bacteria; p__Bacteroidetes; c__[Saprospirae]; o__[Saprospirales]; f__Saprospiraceae; g__; s__
d15bc449222795a9ff230013aa633686	0	0	0	0	0	0	0	100	302	457	340	469	485	0	93	k__Bacteria; p__Proteobacteria; c__Gammaproteobacteria; o__Pseudomonadales; f__Moraxellaceae; g__Acinetobacter; s__guillouiae
b8a07b9b84a6d02447c2611793ff7373	0	0	0	863	275	845	0	0	132	0	0	0	0	0	16	k__Bacteria; p__Fusobacteria; c__Fusobacteriia; o__Fusobacteriales; f__Fusobacteriaceae; g__Propionigenium; s__
26dd75597bb44790e8f4773beaee58e5	0	2062	0	0	0	0	0	0	0	0	0	0	0	0	0	k__Bacteria; p__Bacteroidetes; c__Flavobacteriia; o__Flavobacteriales; f__Flavobacteriaceae
de91f3ee940129bf5785cb4409d3cc6d	290	1191	457	0	0	0	0	0	0	0	0	0	46	0	0	k__Bacteria; p__Proteobacteria; c__Gammaproteobacteria; o__Thiotrichales; f__Thiotrichaceae; g__Cocleimonas; s__
ee753bdf406127866f2624618ebeea9c	140	1118	704	0	0	0	0	0	0	0	0	0	0	0	0	k__Bacteria; p__Proteobacteria; c__Gammaproteobacteria
431d8227d5a16bdcae784b65c7d61106	0	0	0	96	121	771	156	372	336	0	0	62	0	0	0	k__Bacteria; p__Bacteroidetes; c__Flavobacteriia; o__Flavobacteriales; f__; g__; s__
995edfe1b13ceae48793ea2236bf51fe	1537	34	263	0	0	0	0	0	0	0	0	0	0	0	0	k__Bacteria; p__Cyanobacteria; c__Chloroplast; o__Stramenopiles; f__; g__; s__
af3cb64bf16fd4f981514adeac89a1a3	17	0	0	79	207	1228	0	246	40	0	0	0	15	0	0	k__Bacteria; p__Proteobacteria; c__Gammaproteobacteria; o__Vibrionales; f__Vibrionaceae; g__Photobacterium
95fdd816723ca482a5caba10bea171c8	0	0	0	0	0	0	123	0	0	304	423	373	379	151	37	k__Bacteria; p__Firmicutes; c__Bacilli; o__Lactobacillales; f__Lactobacillaceae; g__Lactobacillus; s__salivarius
2ef1e51ab1cf99a3c6417b05a060830e	0	0	0	0	0	0	0	0	35	134	121	181	114	1057	65	k__Bacteria; p__Firmicutes; c__Bacilli; o__Lactobacillales; f__Lactobacillaceae; g__Lactobacillus
a86091032bf65639a7bae7d5232f0378	700	176	791	0	0	0	0	0	0	0	0	0	0	0	0	k__Bacteria; p__Cyanobacteria; c__Chloroplast; o__Stramenopiles; f__; g__; s__
71ccb4a6e6c4dedb609e13f4d9470bb1	113	1007	363	0	0	0	0	0	0	0	0	0	164	0	0	k__Bacteria; p__Proteobacteria; c__Alphaproteobacteria; o__Rhodobacterales; f__Hyphomonadaceae; g__; s__
5d10eace291cd6e21a10aa0b539c6675	300	68	1208	0	0	0	0	0	0	0	0	0	39	0	0	k__Bacteria; p__Cyanobacteria; c__Chloroplast; o__Stramenopiles; f__; g__; s__
8df2b2e6c1cb64bd18b81d5bae7f0898	0	0	0	0	0	0	0	0	0	0	0	0	0	1532	54	k__Bacteria; p__Proteobacteria; c__Betaproteobacteria; o__Burkholderiales; f__Oxalobacteraceae; g__Massilia
27d1848731b48a2fde09ab1240c3569d	0	0	0	0	0	30	0	1392	134	0	0	0	0	0	0	k__Bacteria; p__Proteobacteria; c__Epsilonproteobacteria; o__Campylobacterales; f__Helicobacteraceae; g__Sulfurimonas; s__
0dcd6e1e2bacbceb212f6ffed221280d	1258	0	214	0	0	0	0	0	0	0	0	0	0	0	0	k__Bacteria; p__[Thermi]; c__Deinococci; o__Deinococcales; f__Trueperaceae; g__; s__
81cef7ea25c92a736db1d15c94b916e4	53	0	1336	0	0	0	0	0	0	0	0	0	27	0	0	k__Bacteria; p__Proteobacteria; c__Gammaproteobacteria
df19a67e37d8edd528bbf6e3f966f76d	0	0	9	237	101	437	513	0	105	0	12	0	0	0	0	k__Bacteria; p__Bacteroidetes; c__Flavobacteriia; o__Flavobacteriales; f__; g__; s__
c06de8efeadccec8f33dc90c9a63cc1d	355	364	650	0	0	0	0	0	0	0	0	0	0	0	0	k__Bacteria; p__Bacteroidetes; c__[Saprospirae]; o__[Saprospirales]; f__Saprospiraceae; g__; s__
a3f905c3b8f8b8ac33c2550c5d7d3463	0	0	0	92	0	855	167	236	0	0	0	0	0	0	0	k__Bacteria; p__Bacteroidetes; c__Flavobacteriia; o__Flavobacteriales; f__; g__; s__
1bc599cac5647c5c30496e93ca551557	0	0	0	0	0	0	0	0	0	0	0	0	0	1321	0	k__Bacteria; p__Proteobacteria; c__Gammaproteobacteria; o__Pseudomonadales; f__Pseudomonadaceae; g__Pseudomonas
e78ecb138a8bee2a728274b849db12c1	0	0	0	0	0	0	0	0	0	384	206	200	0	0	523	k__Bacteria; p__Proteobacteria; c__Gammaproteobacteria; o__Pasteurellales; f__Pasteurellaceae; g__Aggregatibacter; s__segnis
9e61a699bd5f3aa3a529db01286f4082	76	0	1230	0	0	0	0	0	0	0	0	0	0	0	0	k__Bacteria; p__Proteobacteria; c__Gammaproteobacteria; o__Chromatiales; f__; g__; s__
8f74968c1a9c1cdc18c6044be98719f6	0	0	0	0	0	0	0	0	0	0	1301	0	0	0	0	k__Bacteria; p__Proteobacteria
f376fc5aa7f1de9c19efec8dafb961d1	296	1001	0	0	0	0	0	0	0	0	0	0	0	0	0	k__Bacteria; p__Bacteroidetes; c__Flavobacteriia; o__Flavobacteriales; f__Flavobacteriaceae; g__Maribacter; s__
a2465584e6fe1bd2d9962b6e0a41c613	0	0	0	0	0	0	0	769	95	0	0	394	0	0	0	k__Bacteria; p__Verrucomicrobia; c__Verruco-5; o__R76-B128; f__; g__; s__
90b29248d613c81d13ef223d68de0dc0	1165	0	90	0	0	0	0	0	0	0	0	0	0	0	0	k__Bacteria; p__Bacteroidetes; c__Flavobacteriia; o__Flavobacteriales; f__Flavobacteriaceae; g__Maribacter; s__
9a13cbb8e1b12468bf22d6a05aafb0c0	0	0	0	0	0	0	0	69	0	314	313	143	416	0	0	k__Bacteria; p__Bacteroidetes; c__Bacteroidia; o__Bacteroidales; f__Rikenellaceae; g__; s__
f4a6c2594d8d1a72f704465ec246bb61	0	0	0	0	151	623	0	0	462	0	0	0	0	0	0	k__Bacteria; p__Bacteroidetes; c__Flavobacteriia; o__Flavobacteriales; f__; g__; s__
c06ccd1f7d57566ef669942328b1a946	0	0	0	0	0	0	0	0	0	0	0	0	0	1235	0	k__Bacteria; p__Proteobacteria; c__Gammaproteobacteria; o__Pseudomonadales; f__Pseudomonadaceae; g__Pseudomonas
327b20ddd0d1bad5f3f83f2843414caf	339	685	207	0	0	0	0	0	0	0	0	0	0	0	0	k__Bacteria; p__Verrucomicrobia; c__Verrucomicrobiae; o__Verrucomicrobiales; f__Verrucomicrobiaceae; g__Rubritalea; s__
9e7ab29590de8599e1a5c8df1780e5f1	210	627	387	0	0	0	0	0	0	0	0	0	0	0	0	k__Bacteria; p__Proteobacteria; c__Gammaproteobacteria; o__; f__; g__; s__
cd9401a6bce4a63af516d06d2a843f9d	0	0	0	0	0	0	0	0	0	0	0	0	0	1075	145	k__Bacteria; p__Firmicutes; c__Clostridia; o__Clostridiales; f__Veillonellaceae; g__Veillonella; s__parvula
335b3aaeaed2928aa83f34f8175a6e41	0	0	0	0	0	0	0	1162	0	0	0	0	0	0	0	k__Bacteria; p__Proteobacteria; c__Epsilonproteobacteria; o__Campylobacterales; f__Campylobacteraceae; g__Arcobacter; s__
23eebbf6cc84ccf141fde121dbbcbdc6	642	153	347	0	0	0	0	0	0	0	0	0	0	0	0	k__Bacteria; p__Proteobacteria; c__Gammaproteobacteria; o__; f__; g__; s__
8674dcf0cfe35939037fa9a5b986866f	0	0	0	0	0	0	0	0	0	267	0	187	0	404	284	k__Bacteria; p__Fusobacteria; c__Fusobacteriia; o__Fusobacteriales; f__Fusobacteriaceae; g__Fusobacterium; s__
e4463785d08597b064903c399e26dd13	25	0	28	693	150	118	48	0	0	78	0	0	0	0	0	k__Bacteria; p__Proteobacteria; c__Gammaproteobacteria; o__Vibrionales; f__Vibrionaceae; g__Vibrio
0cc192b38e1221a0b3e341f4f2785cd5	0	704	413	0	0	0	0	0	0	0	0	0	0	0	0	k__Bacteria; p__Bacteroidetes; c__Flavobacteriia; o__Flavobacteriales; f__Flavobacteriaceae; g__Ulvibacter; s__
d3411bbafb4f9e5e06853a662b2ef9be	338	596	175	0	0	0	0	0	0	0	0	0	0	0	0	k__Bacteria; p__Proteobacteria; c__Alphaproteobacteria; o__Rhodobacterales; f__Hyphomonadaceae; g__Hellea; s__balneolensis
d32e579b3ae7b2aae8d5bf9f027c29af	0	0	0	0	0	0	0	0	0	0	0	0	0	1091	0	k__Bacteria; p__Proteobacteria; c__Betaproteobacteria; o__Burkholderiales; f__Comamonadaceae
d9ffe3fe7f3d849ddc9ac7c2bf3a9100	0	691	370	0	0	0	0	0	0	0	0	0	0	0	0	k__Bacteria; p__Bacteroidetes; c__[Saprospirae]; o__[Saprospirales]; f__Saprospiraceae; g__; s__
6ace4e7664815b50cab6e2db8056b113	458	0	594	0	0	0	0	0	0	0	0	0	0	0	0	k__Bacteria; p__Cyanobacteria; c__Chloroplast; o__Stramenopiles; f__; g__; s__
65d43491988bfe557da4d86a5ba25dae	0	0	0	0	0	0	0	0	0	129	143	179	147	401	30	k__Bacteria; p__Firmicutes; c__Bacilli; o__Bacillales; f__Staphylococcaceae; g__Staphylococcus
945184b6386c192c0066e0a98a154780	0	0	0	0	0	0	0	35	0	101	116	260	180	296	36	k__Bacteria; p__Proteobacteria; c__Gammaproteobacteria; o__Enterobacteriales; f__Enterobacteriaceae
f7447c8e079023f4f2579d8580575dd3	0	0	0	0	0	0	0	18	0	97	106	234	275	221	72	k__Bacteria; p__Firmicutes; c__Bacilli; o__Lactobacillales; f__Lactobacillaceae; g__Lactobacillus; s__iners
c7198396ac7c68ffc7abd490b2d86d00	0	0	0	0	0	0	0	0	52	445	193	0	0	0	306	k__Bacteria; p__Bacteroidetes; c__Bacteroidia; o__Bacteroidales; f__Prevotellaceae; g__Prevotella; s__pallens
868e0165fe32a8925b7f20afa5e1dbfc	0	0	0	0	0	0	0	0	0	45	0	0	175	773	0	k__Bacteria; p__Proteobacteria; c__Betaproteobacteria; o__Burkholderiales; f__Comamonadaceae; g__Acidovorax
1e8b230e25e64f4ed938bbabf97bc3f8	363	0	628	0	0	0	0	0	0	0	0	0	0	0	0	k__Bacteria
54098f1953335144d022b2e1d15b083d	667	125	148	0	0	0	0	0	0	0	0	0	42	0	0	k__Bacteria; p__Proteobacteria; c__Gammaproteobacteria; o__Thiotrichales; f__Thiotrichaceae; g__Leucothrix; s__
919391e8ecf220e459ce0ceb45c47428	106	224	648	0	0	0	0	0	0	0	0	0	0	0	0	k__Bacteria; p__Proteobacteria; c__Alphaproteobacteria; o__Rhodobacterales; f__Rhodobacteraceae; g__Loktanella; s__
b52d377a68bdcd033e6a7743cfe5ca62	944	9	0	0	0	0	0	0	0	0	0	0	0	0	0	k__Bacteria; p__Proteobacteria; c__Gammaproteobacteria; o__Alteromonadales; f__HTCC2188; g__; s__
7732316a3d5469021e8125a3587cea30	131	784	29	0	0	0	0	0	0	0	0	0	0	0	0	k__Bacteria; p__Bacteroidetes; c__Flavobacteriia; o__Flavobacteriales; f__Flavobacteriaceae
261a908c1ba08cbd088376ba4679c091	0	0	0	0	0	0	0	0	0	0	35	0	205	700	0	k__Bacteria; p__Proteobacteria; c__Gammaproteobacteria; o__Alteromonadales; f__[Chromatiaceae]; g__Rheinheimera; s__
8b65b8687ac77af334fc2f0bef917e80	599	162	170	0	0	0	0	0	0	0	0	0	0	0	0	k__Bacteria; p__Cyanobacteria; c__Chloroplast; o__Stramenopiles; f__; g__; s__
e69c81197270f55f9f0d9357304f2bfc	0	0	0	169	278	420	54	0	0	0	0	0	0	0	0	k__Bacteria; p__Proteobacteria; c__Gammaproteobacteria; o__Alteromonadales; f__Colwelliaceae; g__Thalassomonas; s__sediminis
266baca97b124a9ca82055bf37b19891	0	0	913	0	0	0	0	0	0	0	0	0	0	0	0	k__Bacteria
79b0f7d0743d26d4295e24bc06e63f23	814	0	93	0	0	0	0	0	0	0	0	0	0	0	0	k__Bacteria; p__Proteobacteria; c__Gammaproteobacteria; o__HTCC2188; f__HTCC2089; g__; s__
ef42551aa125722671ef9bf483a724a4	722	142	35	0	0	0	0	0	0	0	0	0	0	0	0	k__Bacteria; p__Bacteroidetes; c__[Saprospirae]; o__[Saprospirales]; f__Saprospiraceae; g__; s__
5a9f01fd278eee781fb6830e5774b582	0	0	0	0	0	0	0	0	0	0	0	0	0	0	892	k__Bacteria; p__Fusobacteria; c__Fusobacteriia; o__Fusobacteriales; f__Fusobacteriaceae; g__Fusobacterium; s__
9856c21faff6b15c559415c1ef0631f4	95	661	132	0	0	0	0	0	0	0	0	0	0	0	0	k__Bacteria; p__Bacteroidetes; c__[Saprospirae]; o__[Saprospirales]; f__Saprospiraceae; g__; s__
ff5a51fefd632c86b7be3a1a7356d4fa	618	31	214	0	0	0	0	0	0	0	0	0	0	0	0	k__Bacteria; p__Bacteroidetes; c__Flavobacteriia; o__Flavobacteriales; f__Cryomorphaceae; g__Fluviicola; s__
5abc6afaced0b21b348c18cbe1c46dde	0	0	8	391	214	183	58	0	0	0	0	0	0	0	0	k__Bacteria; p__Bacteroidetes; c__Flavobacteriia; o__Flavobacteriales; f__; g__; s__
9b7cc395ccb096602c055ed10ca00119	754	97	0	0	0	0	0	0	0	0	0	0	0	0	0	k__Bacteria; p__[Thermi]; c__Deinococci; o__Deinococcales; f__Trueperaceae; g__; s__
02b4cbe5c2955ab2f66dc82cdf6dad64	0	0	0	0	0	0	0	0	0	0	0	45	90	715	0	k__Bacteria; p__Proteobacteria; c__Betaproteobacteria; o__Burkholderiales; f__Comamonadaceae; g__Aquabacterium; s__
76a2a89fb35336e7b117fc44ff915092	0	0	0	0	0	0	0	0	0	96	0	0	0	741	0	k__Bacteria; p__Firmicutes; c__Clostridia; o__Clostridiales; f__Veillonellaceae; g__Veillonella; s__parvula
b3bc2cacd1bf450e25a38de0e18ce885	0	719	103	0	0	0	0	0	0	0	0	0	0	0	0	k__Bacteria; p__Bacteroidetes; c__[Saprospirae]; o__[Saprospirales]; f__Saprospiraceae; g__; s__
c3a43e9dca56be145dbc08c893128e6f	0	0	0	0	0	0	0	0	0	195	120	119	42	0	332	k__Bacteria; p__Proteobacteria; c__Epsilonproteobacteria; o__Campylobacterales; f__Campylobacteraceae; g__Campylobacter
c583320a0696f82fccf5d29e293c002c	193	0	608	0	0	0	0	0	0	0	0	0	0	0	0	k__Bacteria; p__Bacteroidetes; c__Sphingobacteriia; o__Sphingobacteriales; f__NS11-12; g__; s__
8fa34682d5f45a598fec429c0106cdbc	0	0	0	0	81	221	273	139	65	0	0	0	0	0	0	k__Bacteria; p__Bacteroidetes; c__Flavobacteriia; o__Flavobacteriales; f__; g__; s__
fbbf3bfb25e49de366c70ce925ed81f1	39	0	710	0	0	0	0	0	0	0	0	0	20	0	0	k__Bacteria; p__Proteobacteria; c__Gammaproteobacteria; o__Thiohalorhabdales; f__; g__; s__
d6264afbf5f91d53adc4a66f2bedc9a8	105	432	214	0	0	0	0	0	0	0	0	0	0	0	0	k__Bacteria; p__Proteobacteria; c__Alphaproteobacteria; o__BD7-3; f__; g__; s__
0eb1949adf248624bc859f908d758611	0	0	0	186	75	179	239	55	0	0	0	13	0	0	0	k__Bacteria; p__Bacteroidetes; c__Bacteroidia; o__Bacteroidales; f__; g__; s__
df0e3d38eec730326754d8c17a8b8efe	0	0	0	0	0	0	0	47	0	166	141	220	137	29	0	k__Bacteria; p__Firmicutes; c__Bacilli; o__Turicibacterales; f__Turicibacteraceae; g__Turicibacter; s__
0ed5a78dce51b1fb42ecaaba0ae84b6e	72	533	116	0	0	0	0	0	0	0	0	0	14	0	0	k__Bacteria; p__Proteobacteria; c__Alphaproteobacteria; o__Rhodobacterales; f__Hyphomonadaceae; g__; s__
1354d8eddb9222983aca5a2fd2c6c7a5	0	0	0	0	0	0	0	0	0	0	0	0	0	723	0	k__Bacteria; p__Actinobacteria; c__Actinobacteria; o__Actinomycetales; f__Brevibacteriaceae; g__Brevibacterium
318d6a7e7a3000c682de1365419eb6ce	160	334	226	0	0	0	0	0	0	0	0	0	0	0	0	k__Bacteria; p__Verrucomicrobia; c__Verrucomicrobiae; o__Verrucomicrobiales; f__Verrucomicrobiaceae; g__; s__
38637d1272e38a36f4bf6447e84b6739	103	499	116	0	0	0	0	0	0	0	0	0	0	0	0	k__Bacteria; p__Bacteroidetes; c__[Saprospirae]; o__[Saprospirales]; f__Saprospiraceae; g__; s__
59975242b9077bbaeaa2b5a8ce2ede62	0	0	0	0	0	0	0	0	0	676	36	0	0	0	0	k__Bacteria; p__Proteobacteria; c__Gammaproteobacteria; o__Oceanospirillales; f__; g__; s__
91d3c495e42075de5293ed2d938b0f23	571	0	116	0	0	0	0	0	0	0	0	0	0	0	0	k__Bacteria; p__Proteobacteria; c__Gammaproteobacteria; o__; f__; g__; s__
c24f56f0d403e4d7057086c9804d4deb	0	0	0	55	60	71	66	78	352	0	0	0	0	0	0	k__Bacteria; p__Verrucomicrobia; c__Verruco-5; o__MSBL3; f__; g__; s__
7b28c20e72c6c95b3e604f0849245770	0	0	0	0	0	0	242	0	33	61	0	190	155	0	0	k__Bacteria; p__Verrucomicrobia; c__Verrucomicrobiae; o__Verrucomicrobiales; f__Verrucomicrobiaceae; g__Akkermansia; s__muciniphila
2bd9309f2f97cae51d18d06ea1ca519a	0	0	0	0	0	0	0	0	0	154	0	0	0	317	199	k__Bacteria; p__Firmicutes; c__Bacilli; o__Lactobacillales; f__Carnobacteriaceae; g__Granulicatella; s__
294a378d8f6db4299ea5ce2ec4849bf9	309	290	60	0	0	0	0	0	0	0	0	0	0	0	0	k__Bacteria; p__Bacteroidetes; c__[Saprospirae]; o__[Saprospirales]; f__Saprospiraceae; g__; s__
74e0b3167a982e4b08cd65ecaf09cc48	0	0	0	0	0	0	0	0	0	0	0	0	0	653	0	k__Bacteria; p__Cyanobacteria; c__Chloroplast; o__Streptophyta; f__; g__; s__
3f5571d5d57262cedcea8fe149c2cd57	0	0	0	97	54	274	109	61	56	0	0	0	0	0	0	k__Bacteria; p__Bacteroidetes; c__Bacteroidia; o__Bacteroidales; f__; g__; s__
1c81758c43c0ca40c7aad4c9d82e3dc9	122	218	309	0	0	0	0	0	0	0	0	0	0	0	0	k__Bacteria; p__Actinobacteria; c__Acidimicrobiia; o__Acidimicrobiales; f__JdFBGBact; g__; s__
bf22139c7e76821db796c47592cccc61	0	0	0	113	32	99	295	46	38	0	0	0	0	0	0	k__Bacteria; p__Bacteroidetes; c__Bacteroidia; o__Bacteroidales; f__; g__; s__
6827ff0ee819040962e32c57033e2a0c	159	0	445	0	0	0	0	0	0	0	0	0	0	0	0	k__Bacteria; p__Proteobacteria; c__Gammaproteobacteria; o__; f__; g__; s__
2bbb28b70c3a3757e48663f4d0003ecc	0	0	0	0	0	0	0	0	0	0	0	0	0	600	0	k__Bacteria; p__Proteobacteria; c__Alphaproteobacteria; o__Sphingomonadales; f__Sphingomonadaceae; g__Sphingobium; s__yanoikuyae
6056e3cc82b0f818d7edabf30e531021	377	0	216	0	0	0	0	0	0	0	0	0	0	0	0	k__Bacteria; p__Proteobacteria; c__Gammaproteobacteria; o__Thiotrichales; f__Thiotrichaceae; g__Leucothrix; s__
1a723bba85cfd46b060bbbef736cfcb7	291	120	168	0	0	0	0	0	0	0	0	0	0	0	0	k__Bacteria; p__Bacteroidetes; c__[Saprospirae]; o__[Saprospirales]; f__Saprospiraceae; g__; s__
09e8d2080f0823581ceeff4644e19256	72	507	0	0	0	0	0	0	0	0	0	0	0	0	0	k__Bacteria; p__Bacteroidetes; c__Flavobacteriia; o__Flavobacteriales; f__Flavobacteriaceae; g__; s__
769fe45782c6250fc507bcd28ed9c497	0	0	0	0	45	17	0	27	487	0	0	0	0	0	0	k__Archaea; p__Euryarchaeota; c__Methanomicrobia; o__Methanomicrobiales; f__Methanocorpusculaceae; g__Methanocorpusculum; s__
b7eb167519eaf6510ae4c86dc9f3cd7f	226	318	30	0	0	0	0	0	0	0	0	0	0	0	0	k__Bacteria; p__Bacteroidetes; c__[Saprospirae]; o__[Saprospirales]; f__Saprospiraceae; g__; s__
b1a64dd601053e648486d07b65442889	171	0	77	0	0	0	0	0	0	0	0	0	319	0	0	k__Bacteria; p__Cyanobacteria; c__Chloroplast; o__Stramenopiles; f__; g__; s__
cd86b3836742b402c685dccd9d209974	256	209	95	0	0	0	0	0	0	0	0	0	0	0	0	k__Bacteria; p__Bacteroidetes; c__[Saprospirae]; o__[Saprospirales]; f__Saprospiraceae; g__; s__
fd496fd32dc8c08ade2e8b6c9d8ee13d	0	0	0	0	0	0	0	0	124	114	0	0	0	321	0	k__Bacteria; p__Firmicutes; c__Bacilli; o__Lactobacillales; f__Streptococcaceae; g__Streptococcus; s__
6d00552ff73c6ab94b8270bf7e50b35b	558	0	0	0	0	0	0	0	0	0	0	0	0	0	0	k__Bacteria; p__Proteobacteria; c__Gammaproteobacteria; o__Thiotrichales; f__Thiotrichaceae; g__Leucothrix; s__
bc58fdb04e21b2084433dee7180176df	145	334	0	0	0	0	0	0	0	0	0	0	57	0	19	k__Bacteria; p__Proteobacteria; c__Alphaproteobacteria; o__BD7-3; f__; g__; s__
14b2ce95aa22146898a854e214a59fa7	334	46	169	0	0	0	0	0	0	0	0	0	0	0	0	k__Bacteria; p__Cyanobacteria; c__Chloroplast; o__Stramenopiles; f__; g__; s__
3c25aefde2ab931cbf9149166d8644af	0	0	0	147	147	186	0	0	56	0	0	0	0	0	0	k__Bacteria; p__Proteobacteria; c__Gammaproteobacteria; o__Vibrionales; f__Vibrionaceae
05b1395fdc7c1041608339dcdbc4cd71	0	0	0	50	20	184	258	23	0	0	0	0	0	0	0	k__Bacteria; p__Bacteroidetes; c__Bacteroidia; o__Bacteroidales; f__; g__; s__
2ffdb38c21165d2b187aa6a5c8acea46	0	0	0	0	0	0	0	0	0	181	354	0	0	0	0	k__Bacteria; p__Spirochaetes; c__[Brachyspirae]; o__[Brachyspirales]; f__Brachyspiraceae; g__; s__
c6ccd921dcf78da9553454d2a357776f	0	0	0	55	48	36	349	0	35	0	0	11	0	0	0	k__Bacteria; p__Bacteroidetes; c__Bacteroidia; o__Bacteroidales; f__; g__; s__
4515e9b5d45c796c7f02cad4ac9ae090	0	0	0	0	0	0	0	0	0	206	0	147	0	0	180	k__Bacteria; p__Bacteroidetes; c__Bacteroidia; o__Bacteroidales; f__Prevotellaceae; g__Prevotella; s__pallens
9c89f164ee96549a6d15f148501dd930	379	26	127	0	0	0	0	0	0	0	0	0	0	0	0	k__Bacteria; p__Cyanobacteria; c__Chloroplast; o__Stramenopiles; f__; g__; s__
5c576f9d77b119a990c6e7a72af3c04c	0	0	0	65	103	0	363	0	0	0	0	0	0	0	0	k__Bacteria; p__Bacteroidetes; c__Bacteroidia; o__Bacteroidales; f__SB-1; g__; s__
69a88850d9003e8f3228c50a6bb71bd4	179	0	349	0	0	0	0	0	0	0	0	0	0	0	0	k__Bacteria; p__Proteobacteria; c__Gammaproteobacteria; o__Alteromonadales; f__Alteromonadaceae; g__Candidatus Endobugula; s__
982925871472c4f876909ed322877969	512	0	0	0	0	0	0	0	0	0	0	0	0	0	0	k__Bacteria; p__Proteobacteria; c__Gammaproteobacteria
5d81cf4d047ba86935ff6910d3b27066	0	507	0	0	0	0	0	0	0	0	0	0	0	0	0	k__Bacteria; p__Proteobacteria; c__Alphaproteobacteria; o__Rhodobacterales; f__Hyphomonadaceae; g__; s__
f1ebbfb3d6b386c525be8ccd9ded2587	0	0	0	145	47	165	125	0	0	23	0	0	0	0	0	k__Bacteria; p__Firmicutes; c__Clostridia; o__Clostridiales; f__[Acidaminobacteraceae]; g__Fusibacter; s__
e31fbd90ae48ef4e5dbc5a70155b3022	478	0	15	0	0	0	0	0	0	0	0	0	0	0	0	k__Bacteria; p__Proteobacteria; c__Gammaproteobacteria; o__Chromatiales; f__; g__; s__
2f6933e38aaa156e1cff2c27c9fc4c43	304	0	180	0	0	0	0	0	0	0	0	0	0	0	8	k__Bacteria; p__Bacteroidetes; c__Flavobacteriia; o__Flavobacteriales; f__Flavobacteriaceae; g__Kordia; s__
91b4ffc7c34aae9ba627a48d947602b7	477	0	0	0	0	0	0	0	0	0	0	0	0	0	0	k__Bacteria; p__Bacteroidetes; c__[Saprospirae]; o__[Saprospirales]; f__Saprospiraceae; g__; s__
2a40b7426840ca89fa8316bb91a0020f	0	0	0	0	52	0	374	0	44	0	0	0	0	0	0	k__Bacteria; p__Bacteroidetes; c__Bacteroidia; o__Bacteroidales; f__SB-1; g__; s__
c6c3ab4e828fb40d6e05967b7aac9338	0	0	0	0	0	0	0	0	0	128	101	164	77	0	0	k__Bacteria; p__Firmicutes; c__Clostridia; o__Clostridiales; f__Lachnospiraceae; g__Blautia; s__
67ae65a31fb50fa6abe4e86af72319cc	158	218	90	0	0	0	0	0	0	0	0	0	0	0	0	k__Bacteria; p__Bacteroidetes; c__[Saprospirae]; o__[Saprospirales]; f__Saprospiraceae; g__; s__
11189752a30a189698c9d1ba4015545d	460	0	0	0	0	0	0	0	0	0	0	0	0	0	0	k__Bacteria; p__Bacteroidetes; c__[Saprospirae]; o__[Saprospirales]; f__Saprospiraceae; g__; s__
cd78e353ff7460b7e9e77db2ede05397	0	159	173	0	0	0	0	0	119	0	0	0	0	0	0	k__Bacteria; p__Proteobacteria; c__Alphaproteobacteria; o__Rhodobacterales; f__Rhodobacteraceae
60702feb848c107ad64158f97fd7cb23	0	0	0	17	0	0	0	0	429	0	0	0	0	0	0	k__Bacteria; p__Proteobacteria; c__Gammaproteobacteria; o__Legionellales; f__Coxiellaceae; g__; s__
aa9e13031051ac5596c270585b09ed84	27	412	0	0	0	0	0	0	0	0	0	0	0	0	0	k__Bacteria; p__Actinobacteria; c__Acidimicrobiia; o__Acidimicrobiales; f__JdFBGBact; g__; s__
182d0c99b41584e594a36bfe65ce65af	322	28	82	0	0	0	0	0	0	0	0	0	0	0	0	k__Bacteria; p__Proteobacteria; c__Gammaproteobacteria; o__HTCC2188; f__HTCC2089; g__; s__
e38c6ede3eacaa8403f4ea71307ee03b	295	136	0	0	0	0	0	0	0	0	0	0	0	0	0	k__Bacteria; p__Proteobacteria; c__Alphaproteobacteria; o__Rhodobacterales; f__Hyphomonadaceae; g__; s__
ac108bd69bb6ba264dba62c7236e3344	380	0	49	0	0	0	0	0	0	0	0	0	0	0	0	k__Bacteria; p__Cyanobacteria; c__Chloroplast; o__Stramenopiles; f__; g__; s__
cc96c5ce926249491e69e17783841d77	129	188	111	0	0	0	0	0	0	0	0	0	0	0	0	k__Bacteria; p__Bacteroidetes; c__[Saprospirae]; o__[Saprospirales]; f__Saprospiraceae; g__; s__
7d02f99e2ea00512b055a4e70f84c18b	0	0	0	0	0	0	0	0	28	104	0	0	228	0	66	k__Bacteria; p__Bacteroidetes; c__Bacteroidia; o__Bacteroidales; f__[Odoribacteraceae]; g__Odoribacter; s__
45c414855c192177c6ca1301c346a3d4	425	0	0	0	0	0	0	0	0	0	0	0	0	0	0	k__Bacteria; p__Bacteroidetes; c__[Saprospirae]; o__[Saprospirales]; f__Chitinophagaceae; g__; s__
edc9e5c16e40aff1eadce6597940f08f	0	0	0	0	0	0	0	0	0	0	0	0	0	422	0	k__Bacteria; p__Firmicutes; c__Bacilli; o__Lactobacillales; f__Streptococcaceae; g__Streptococcus; s__
4e86a5611428f9d3179e336a02e0360e	0	0	0	76	45	0	155	0	99	0	44	0	0	0	0	k__Bacteria; p__Proteobacteria; c__Deltaproteobacteria; o__Desulfobacterales; f__Desulfobacteraceae; g__; s__
dea6341dc23f466fd8a0d717717a0892	246	0	169	0	0	0	0	0	0	0	0	0	0	0	0	k__Bacteria; p__Proteobacteria; c__Gammaproteobacteria; o__; f__; g__; s__
f62cc19301f611d2a8d6eb608e8c9dd0	0	0	0	68	99	0	246	0	0	0	0	0	0	0	0	k__Bacteria; p__Bacteroidetes
3c3931e535c3d8aba896328c6439b5a3	0	0	0	0	0	0	84	0	310	0	0	15	0	0	0	k__Bacteria; p__Proteobacteria; c__Alphaproteobacteria; o__Rickettsiales; f__; g__; s__
c2d1d06dc7edf76a3293dfad8d0fe4b2	0	0	0	0	0	0	73	330	0	0	0	0	0	0	0	k__Bacteria; p__Chlamydiae; c__Chlamydiia; o__Chlamydiales; f__Simkaniaceae; g__; s__
938fbbe51af86d1d7ebd6817a0f0bd24	0	0	0	0	0	0	0	0	0	198	0	205	0	0	0	k__Bacteria; p__Bacteroidetes; c__Bacteroidia; o__Bacteroidales; f__Bacteroidaceae; g__Bacteroides; s__acidifaciens
9847664b4858be92db8ad749403db4f0	0	0	0	0	0	0	0	0	0	121	0	93	0	0	186	k__Bacteria; p__SR1; c__; o__; f__; g__; s__
97e3e3c32da6c00e50e7febbd1e9fd2e	0	200	198	0	0	0	0	0	0	0	0	0	0	0	0	k__Bacteria; p__Proteobacteria; c__Gammaproteobacteria; o__Thiohalorhabdales; f__; g__; s__
08c20dd09d80a123fb570df7cd90148d	0	0	0	0	0	0	31	362	0	0	0	0	0	0	0	k__Bacteria; p__Firmicutes; c__Clostridia; o__Clostridiales; f__Ruminococcaceae
1d2ef2ddad112b4147db4054071a3acc	389	0	0	0	0	0	0	0	0	0	0	0	0	0	0	k__Bacteria; p__Cyanobacteria; c__Chloroplast; o__Stramenopiles; f__; g__; s__
4021fc3458616da8b40274f964a8833a	0	387	0	0	0	0	0	0	0	0	0	0	0	0	0	k__Bacteria; p__Verrucomicrobia; c__Verrucomicrobiae; o__Verrucomicrobiales; f__Verrucomicrobiaceae; g__; s__
a75dc529586309fd3ad860935f7b96f5	0	0	0	0	0	0	0	0	0	145	209	29	0	0	0	k__Bacteria; p__Firmicutes; c__Clostridia; o__Clostridiales; f__; g__; s__
d46e2205f0c6ecf67b51f83d111c509c	0	0	0	0	0	0	0	0	0	76	66	119	107	0	0	k__Bacteria; p__Proteobacteria; c__Gammaproteobacteria; o__Enterobacteriales; f__Enterobacteriaceae
d4ecfe33623f297a74de51d7f28b39aa	0	0	0	0	0	0	0	0	0	0	0	0	0	368	0	k__Bacteria; p__Proteobacteria; c__Betaproteobacteria; o__Burkholderiales; f__Comamonadaceae
7e952fdd408152861f3b481cdd7d66c6	365	0	0	0	0	0	0	0	0	0	0	0	0	0	0	k__Bacteria; p__Proteobacteria; c__Gammaproteobacteria; o__Thiohalorhabdales
094f31d96d51fb50ddda25b8626f8841	0	0	0	128	58	116	0	0	58	0	0	0	0	0	0	k__Bacteria; p__Proteobacteria; c__Gammaproteobacteria; o__Alteromonadales; f__Shewanellaceae; g__Shewanella; s__
624f32e02d0566eac6ecce2d3c3ee520	65	0	294	0	0	0	0	0	0	0	0	0	0	0	0	k__Bacteria; p__Proteobacteria; c__Alphaproteobacteria; o__Rhodobacterales; f__Rhodobacteraceae; g__Octadecabacter; s__antarcticus
b2fbc8fc9417a085999f703d8e24499c	218	0	140	0	0	0	0	0	0	0	0	0	0	0	0	k__Bacteria; p__Proteobacteria; c__Gammaproteobacteria; o__; f__; g__; s__
86f63e39a4dcc396cb0e3426c1581ec7	203	0	150	0	0	0	0	0	0	0	0	0	0	0	0	k__Bacteria; p__Proteobacteria; c__Alphaproteobacteria; o__Rhodobacterales; f__Rhodobacteraceae; g__Phaeobacter; s__
2a913bc08cf351c7a4fd8c16c2a2299b	0	310	40	0	0	0	0	0	0	0	0	0	0	0	0	k__Bacteria; p__Proteobacteria; c__Alphaproteobacteria; o__Rhodobacterales; f__Hyphomonadaceae; g__Robiginitomaculum; s__antarcticum
9be2c26f649a9f62739d3b811da63a7f	346	0	0	0	0	0	0	0	0	0	0	0	0	0	0	k__Bacteria; p__Bacteroidetes; c__[Saprospirae]; o__[Saprospirales]; f__Saprospiraceae; g__; s__
0df6c802966e8670279671824da4f10a	0	0	0	0	0	0	0	0	0	0	0	0	246	0	98	k__Bacteria; p__Firmicutes; c__Bacilli; o__Lactobacillales; f__Lactobacillaceae; g__Lactobacillus; s__
58c4c519152238addd28ad789a0e3adc	0	0	343	0	0	0	0	0	0	0	0	0	0	0	0	k__Bacteria; p__Bacteroidetes; c__Flavobacteriia; o__Flavobacteriales; f__Flavobacteriaceae; g__Olleya; s__
cbf6955d3f9e6fdf204a9a6f0a4dd4e1	178	0	164	0	0	0	0	0	0	0	0	0	0	0	0	k__Bacteria; p__Cyanobacteria; c__Chloroplast; o__Stramenopiles; f__; g__; s__
b28d50f8401c6660191fcf0576c96b5a	59	0	283	0	0	0	0	0	0	0	0	0	0	0	0	k__Bacteria; p__Bacteroidetes; c__Flavobacteriia; o__Flavobacteriales; f__Flavobacteriaceae
f1860fe716257bd5fd5c4c6a16cf3b95	0	0	0	0	0	0	0	0	0	0	0	0	0	0	340	k__Bacteria; p__Proteobacteria; c__Betaproteobacteria; o__Neisseriales; f__Neisseriaceae; g__Neisseria; s__
7271036a0983c2d53100718c79922f6d	153	35	150	0	0	0	0	0	0	0	0	0	0	0	0	k__Bacteria; p__Cyanobacteria; c__Chloroplast; o__Stramenopiles; f__; g__; s__
1fbffdb17bc7417e71d7bbb2d72075d3	0	335	0	0	0	0	0	0	0	0	0	0	0	0	0	k__Bacteria; p__Bacteroidetes; c__[Saprospirae]; o__[Saprospirales]; f__Saprospiraceae; g__; s__
f84a5455a4f6fb3979f21796cdff4da4	0	0	0	0	0	0	64	0	0	0	0	0	102	0	169	k__Bacteria; p__Proteobacteria; c__Alphaproteobacteria; o__Caulobacterales; f__Caulobacteraceae
d114fb4c335125128be28401522dd41a	0	0	0	0	0	0	0	0	0	0	0	0	0	332	0	k__Bacteria; p__Firmicutes; c__Bacilli; o__Lactobacillales; f__Streptococcaceae; g__Lactococcus; s__
12fef375d686b7ecebc6ab7bf66c1537	141	189	0	0	0	0	0	0	0	0	0	0	0	0	0	k__Bacteria; p__Bacteroidetes; c__[Saprospirae]; o__[Saprospirales]; f__Saprospiraceae; g__; s__
99deb3c5ecb022ec05609ebd1112a557	0	0	0	0	0	0	118	0	0	0	0	212	0	0	0	k__Bacteria; p__Bacteroidetes; c__Bacteroidia; o__Bacteroidales; f__Bacteroidaceae; g__Bacteroides; s__
35570a508b77bc034851413f7038b1cb	0	0	0	0	0	0	0	0	0	0	0	0	0	329	0	k__Bacteria; p__Proteobacteria; c__Gammaproteobacteria; o__Pseudomonadales; f__Pseudomonadaceae; g__Pseudomonas; s__alcaligenes
080e6b018b7b7aeade0a3e1764993019	215	0	108	0	0	0	0	0	0	0	0	0	0	0	0	k__Bacteria; p__Bacteroidetes; c__Flavobacteriia; o__Flavobacteriales; f__Flavobacteriaceae; g__; s__
f9f4e6521548b916368f44d8e8b44a26	0	0	0	34	0	0	117	38	134	0	0	0	0	0	0	k__Bacteria; p__Bacteroidetes; c__Flavobacteriia; o__Flavobacteriales; f__Flavobacteriaceae; g__Lutibacter; s__litoralis
b28678b3afef1cc273b2f7198b4d33fd	0	0	0	0	29	157	110	0	22	0	0	0	0	0	0	k__Bacteria; p__Bacteroidetes; c__Bacteroidia; o__Bacteroidales; f__; g__; s__
b1bfcd6332d9aa3661ad1b1d67a0310d	76	139	93	0	0	0	0	0	0	0	0	0	0	0	0	k__Bacteria; p__Cyanobacteria; c__Chloroplast; o__Stramenopiles; f__; g__; s__
5c0f5fbf2fc735b749ca96f641aaa409	0	0	0	31	65	32	34	0	146	0	0	0	0	0	0	k__Bacteria; p__Spirochaetes; c__Spirochaetes; o__Spirochaetales; f__Spirochaetaceae; g__Spirochaeta; s__
2a9417325a18f5d9bdc62a5f199e5730	0	0	0	0	0	0	0	28	243	0	0	0	37	0	0	k__Bacteria; p__Cyanobacteria; c__Chloroplast; o__Rhodophyta; f__; g__; s__
f5aecf4688268b06d5531c4e1950db3a	0	0	0	0	0	306	0	0	0	0	0	0	0	0	0	k__Bacteria; p__Bacteroidetes; c__Flavobacteriia; o__Flavobacteriales; f__; g__; s__
923f521b9cf313f1f95c9367e09bbc1c	0	0	0	0	0	0	0	0	0	0	0	138	0	164	0	k__Bacteria; p__Firmicutes; c__Clostridia; o__Clostridiales; f__Veillonellaceae; g__Veillonella; s__dispar
8ea1b6ad4e6126e96682da2b6e93a695	49	0	250	0	0	0	0	0	0	0	0	0	0	0	0	k__Bacteria; p__Bacteroidetes; c__[Saprospirae]; o__[Saprospirales]; f__Saprospiraceae; g__; s__
0c5d2114ee9993714e590b3f7cb4e9ef	0	0	0	0	0	0	81	0	0	87	81	0	50	0	0	k__Bacteria; p__Proteobacteria; c__Betaproteobacteria; o__Burkholderiales; f__Oxalobacteraceae; g__Massilia
1155ac2d556aace4543333f51acde613	296	0	0	0	0	0	0	0	0	0	0	0	0	0	0	k__Bacteria; p__Bacteroidetes; c__[Saprospirae]; o__[Saprospirales]; f__Saprospiraceae; g__; s__
7fb2629e9b3f2f65326a9ca54415c547	176	0	119	0	0	0	0	0	0	0	0	0	0	0	0	k__Bacteria; p__Proteobacteria; c__Deltaproteobacteria; o__; f__; g__; s__
884d16eff16d629e59bfb485ec727eea	0	0	0	78	18	48	59	34	57	0	0	0	0	0	0	k__Bacteria; p__Bacteroidetes; c__Bacteroidia; o__Bacteroidales; f__; g__; s__
1328ddadac3f2d08eb25e79a18f7e574	0	0	0	0	0	0	0	0	0	0	153	0	140	0	0	k__Bacteria; p__Firmicutes; c__Clostridia; o__Clostridiales
071ed155892aca4a9f51fa2813805939	213	60	18	0	0	0	0	0	0	0	0	0	0	0	0	k__Bacteria; p__Bacteroidetes; c__[Saprospirae]; o__[Saprospirales]; f__Saprospiraceae; g__; s__
041dd5d750990f3016eb2f849069a5f7	0	0	0	0	158	133	0	0	0	0	0	0	0	0	0	k__Bacteria; p__Proteobacteria; c__Gammaproteobacteria; o__Alteromonadales; f__Colwelliaceae; g__Thalassomonas; s__sediminis
8b53c1e7c9d8c5c7f2478c690c456448	0	0	0	0	0	0	0	0	0	0	0	0	0	288	0	k__Bacteria; p__Firmicutes; c__Clostridia; o__Clostridiales; f__Lachnospiraceae; g__Oribacterium; s__
2413d27fe40dfa2a5df6c451ab26b36a	0	244	43	0	0	0	0	0	0	0	0	0	0	0	0	k__Bacteria; p__Bacteroidetes; c__[Saprospirae]; o__[Saprospirales]; f__; g__; s__
eb00bf725e03e713776dabeaf6c897a9	0	0	287	0	0	0	0	0	0	0	0	0	0	0	0	k__Bacteria; p__Proteobacteria; c__Gammaproteobacteria; o__Thiohalorhabdales; f__; g__; s__
96a29bf3de37c6c05db407d7e453e14e	0	0	0	0	0	0	0	285	0	0	0	0	0	0	0	k__Bacteria; p__Proteobacteria; c__Alphaproteobacteria; o__Rickettsiales; f__; g__; s__
242a64559c6e90c7a9449a80659a3302	0	283	0	0	0	0	0	0	0	0	0	0	0	0	0	k__Bacteria; p__Bacteroidetes; c__[Saprospirae]; o__[Saprospirales]; f__Saprospiraceae; g__; s__
581a55014641e1cd55cdc272c0365a28	0	0	0	0	0	0	0	0	0	0	0	0	0	283	0	k__Bacteria; p__Firmicutes; c__Bacilli; o__Lactobacillales; f__Lactobacillaceae; g__Lactobacillus; s__
25d772a3b016a22119775466a69d7ad1	150	0	111	0	0	0	0	0	0	0	0	0	21	0	0	k__Bacteria; p__Cyanobacteria; c__Chloroplast; o__Stramenopiles; f__; g__; s__
6f4e8d53540daa897094612f2e212f68	69	127	86	0	0	0	0	0	0	0	0	0	0	0	0	k__Bacteria; p__Bacteroidetes; c__[Saprospirae]; o__[Saprospirales]; f__Saprospiraceae; g__; s__
8bc419acd46fe4da095a23a84a876061	0	219	63	0	0	0	0	0	0	0	0	0	0	0	0	k__Bacteria; p__Proteobacteria; c__Alphaproteobacteria; o__Rhodobacterales; f__Rhodobacteraceae
a8628506e365e3927f98b871e109ae85	202	75	0	0	0	0	0	0	0	0	0	0	0	0	0	k__Bacteria; p__Proteobacteria; c__Gammaproteobacteria; o__; f__; g__; s__
bf611493002f5918a68778bde2def567	0	0	0	0	0	0	276	0	0	0	0	0	0	0	0	k__Bacteria; p__Bacteroidetes; c__Bacteroidia; o__Bacteroidales; f__Bacteroidaceae; g__Bacteroides; s__ovatus
4bbec3bb723375416616a87d785ac74a	0	0	0	0	0	0	0	0	0	0	0	0	276	0	0	k__Bacteria; p__Proteobacteria; c__Alphaproteobacteria; o__Rhodobacterales; f__Rhodobacteraceae; g__Octadecabacter; s__
103abd30db065a523f82b879d63c4eb4	39	236	0	0	0	0	0	0	0	0	0	0	0	0	0	k__Bacteria; p__Bacteroidetes; c__[Saprospirae]; o__[Saprospirales]; f__Saprospiraceae; g__; s__
a9b24370bdb02a8ee91855de7b8b2813	0	0	0	0	0	0	0	0	0	164	105	0	0	0	0	k__Bacteria; p__Actinobacteria; c__Actinobacteria; o__Bifidobacteriales; f__Bifidobacteriaceae; g__Bifidobacterium; s__pseudolongum
b0b4dde3991e8da02f84cf77e5a35d63	0	0	0	0	0	0	0	0	0	76	0	0	0	82	104	k__Bacteria; p__Proteobacteria; c__Epsilonproteobacteria; o__Campylobacterales; f__Campylobacteraceae; g__Campylobacter; s__
3267b68406935927d09601d2f4c0c520	169	0	90	0	0	0	0	0	0	0	0	0	0	0	0	k__Bacteria; p__Bacteroidetes; c__[Saprospirae]; o__[Saprospirales]; f__Saprospiraceae; g__; s__
e4ef1c7b616eb842c0ff7a327e83bd76	0	0	0	0	0	0	0	0	0	43	76	136	0	0	0	k__Bacteria; p__Bacteroidetes; c__Bacteroidia; o__Bacteroidales; f__Porphyromonadaceae; g__Parabacteroides
09c089cc142f78af6285adaf84529d5f	0	252	0	0	0	0	0	0	0	0	0	0	0	0	0	k__Bacteria; p__Bacteroidetes; c__Sphingobacteriia; o__Sphingobacteriales; f__NS11-12; g__; s__
9c6688b479e664fa9d070647653e49ed	0	0	0	0	0	0	0	0	0	0	0	252	0	0	0	k__Bacteria; p__Firmicutes; c__Clostridia; o__Clostridiales; f__; g__; s__
aa99608e739fdbbffab829c8acc22ef0	251	0	0	0	0	0	0	0	0	0	0	0	0	0	0	k__Bacteria; p__Bacteroidetes; c__[Saprospirae]; o__[Saprospirales]; f__Saprospiraceae; g__; s__
a476a2222c15e2d929c6713006879125	0	0	0	0	0	0	0	0	0	0	0	0	0	250	0	k__Bacteria; p__Proteobacteria; c__Alphaproteobacteria; o__Caulobacterales; f__Caulobacteraceae; g__Phenylobacterium; s__
38379288db02e084c195974a32fd0290	13	0	0	151	10	57	0	0	0	18	0	0	0	0	0	k__Bacteria; p__Proteobacteria; c__Gammaproteobacteria; o__Alteromonadales; f__Moritellaceae; g__Moritella; s__
8e175abe6a746b8f33bae9cd7c8192bb	0	0	0	0	0	0	59	0	0	0	0	190	0	0	0	k__Bacteria; p__Firmicutes; c__Clostridia; o__Clostridiales; f__Ruminococcaceae; g__Faecalibacterium; s__prausnitzii
5859cfc1c200e9db3a41985af27cef1a	144	104	0	0	0	0	0	0	0	0	0	0	0	0	0	k__Bacteria; p__Bacteroidetes; c__[Saprospirae]; o__[Saprospirales]; f__Saprospiraceae; g__; s__
8ce12e88f6b59bb09494567f0d678092	0	0	0	0	0	0	0	0	0	0	0	0	0	248	0	k__Bacteria; p__Proteobacteria; c__Alphaproteobacteria; o__Rhizobiales; f__Rhizobiaceae; g__Agrobacterium; s__
340a1ee9fd26d8301839ca31b80b88bb	58	0	189	0	0	0	0	0	0	0	0	0	0	0	0	k__Bacteria; p__Bacteroidetes; c__[Saprospirae]; o__[Saprospirales]; f__Saprospiraceae; g__; s__
9df8d0786499fd3af829e9c76e005b49	0	247	0	0	0	0	0	0	0	0	0	0	0	0	0	k__Bacteria; p__Bacteroidetes; c__Sphingobacteriia; o__Sphingobacteriales; f__NS11-12; g__; s__
ce54fd570e2891bb1c24b6b985436151	0	0	0	0	0	0	0	0	0	92	38	0	0	0	116	k__Bacteria; p__Bacteroidetes; c__Flavobacteriia; o__Flavobacteriales; f__Flavobacteriaceae; g__Capnocytophaga; s__
d549fb8af602f2b51123d03e20e7fd32	245	0	0	0	0	0	0	0	0	0	0	0	0	0	0	k__Bacteria; p__Bacteroidetes; c__[Saprospirae]; o__[Saprospirales]; f__Saprospiraceae; g__; s__
a92668076a1f3368125148f3446bcba0	243	0	0	0	0	0	0	0	0	0	0	0	0	0	0	k__Bacteria; p__Bacteroidetes; c__[Saprospirae]; o__[Saprospirales]; f__Saprospiraceae; g__; s__
be1ca5e15342229f1827e2986a4f682a	0	242	0	0	0	0	0	0	0	0	0	0	0	0	0	k__Bacteria; p__Bacteroidetes; c__[Saprospirae]; o__[Saprospirales]; f__Saprospiraceae; g__; s__
d8a05ea8aecfcf5910db345be88e712a	0	0	0	0	0	0	0	0	0	60	46	0	0	0	136	k__Bacteria; p__Bacteroidetes; c__Bacteroidia; o__Bacteroidales; f__Prevotellaceae; g__Prevotella; s__nanceiensis
57b098034cd3f99b376c24344bdabaa2	0	0	0	0	0	0	0	0	0	0	0	0	0	240	0	k__Bacteria; p__Bacteroidetes; c__Flavobacteriia; o__Flavobacteriales; f__Flavobacteriaceae; g__Flavobacterium; s__
311676e381d4fcf097751483e1bd9e1e	38	115	85	0	0	0	0	0	0	0	0	0	0	0	0	k__Bacteria; p__Proteobacteria; c__Deltaproteobacteria
6e4e067cab445b1cc9ea4cdf7d8187b8	0	238	0	0	0	0	0	0	0	0	0	0	0	0	0	k__Bacteria; p__Bacteroidetes; c__[Saprospirae]; o__[Saprospirales]; f__Chitinophagaceae; g__; s__
940c5c7f5d291961c87dd25da8580e29	0	0	0	0	0	0	0	0	0	0	0	121	116	0	0	k__Bacteria; p__Firmicutes; c__Erysipelotrichi; o__Erysipelotrichales; f__Erysipelotrichaceae; g__Allobaculum; s__
06f825b512d903b9230e1a55d87359ee	0	0	0	0	0	0	0	0	0	0	0	0	0	237	0	k__Bacteria; p__Firmicutes; c__Bacilli; o__Lactobacillales; f__Streptococcaceae; g__Streptococcus
9f672e756481f26855d8843d6759ea70	233	0	0	0	0	0	0	0	0	0	0	0	0	0	0	k__Bacteria; p__Bacteroidetes; c__[Saprospirae]; o__[Saprospirales]; f__Saprospiraceae; g__; s__
e765213dce80c2eb86df41b73e72a75d	0	0	0	0	0	0	0	0	233	0	0	0	0	0	0	k__Bacteria; p__Proteobacteria; c__Alphaproteobacteria; o__Rickettsiales; f__; g__; s__
d829bee4984f82ffc2453212157caf96	0	0	0	0	0	0	52	0	0	54	49	0	41	0	35	k__Bacteria; p__Proteobacteria; c__Alphaproteobacteria; o__Rhizobiales; f__Bradyrhizobiaceae; g__Bradyrhizobium
7ec69f2c62aad60e060e588ef687bdd0	0	0	0	0	0	0	0	0	0	0	0	0	229	0	0	k__Bacteria; p__Proteobacteria; c__Gammaproteobacteria; o__Oceanospirillales; f__Halomonadaceae; g__Candidatus Portiera; s__
a6f4833f69a561ca48fad08b805dae22	0	0	0	0	0	0	0	0	0	79	0	0	0	0	148	k__Bacteria; p__Firmicutes; c__Clostridia; o__Clostridiales; f__; g__; s__
6cb8554bacf666885f13532fe255ae86	0	0	0	0	0	0	0	0	0	0	0	0	0	0	226	k__Bacteria; p__Firmicutes; c__Clostridia; o__Clostridiales; f__Veillonellaceae; g__Selenomonas; s__
e8386d3a307c208c4b9f0a756259cd6b	0	0	0	0	0	0	0	0	0	0	0	0	0	222	0	k__Bacteria; p__Proteobacteria; c__Gammaproteobacteria; o__Pseudomonadales; f__Moraxellaceae; g__Acinetobacter; s__johnsonii
8cb1294a7ff8ec6156f81965690bda1b	62	115	44	0	0	0	0	0	0	0	0	0	0	0	0	k__Bacteria; p__Proteobacteria; c__Alphaproteobacteria; o__Rhodobacterales; f__Hyphomonadaceae; g__; s__
c6ee8a2dc2752e9ceca077f36476e467	53	120	47	0	0	0	0	0	0	0	0	0	0	0	0	k__Bacteria; p__Proteobacteria; c__Alphaproteobacteria; o__Rhodobacterales; f__Hyphomonadaceae; g__; s__
bf34422106e5974ddf75216e2c05273c	0	0	0	0	0	0	0	0	0	57	73	0	90	0	0	k__Bacteria; p__Firmicutes; c__Clostridia; o__Clostridiales; f__Ruminococcaceae; g__Oscillospira; s__
98c07b4d64fe6b934b1c4be723ad8067	167	0	52	0	0	0	0	0	0	0	0	0	0	0	0	k__Bacteria; p__Bacteroidetes; c__Bacteroidia; o__Bacteroidales; f__; g__; s__
859003d565a7abe4d4f05a8dc349a153	85	134	0	0	0	0	0	0	0	0	0	0	0	0	0	k__Bacteria; p__Bacteroidetes; c__Flavobacteriia; o__Flavobacteriales; f__; g__; s__
02301f7d1e08451a4244ccf9407ca8a8	0	0	218	0	0	0	0	0	0	0	0	0	0	0	0	k__Bacteria; p__Proteobacteria; c__Alphaproteobacteria; o__Rhodobacterales; f__Rhodobacteraceae; g__Pseudoruegeria; s__
96c7c3f27540a59a75ae0c7792783649	0	216	0	0	0	0	0	0	0	0	0	0	0	0	0	k__Bacteria; p__Chloroflexi; c__Anaerolineae; o__DRC31; f__; g__; s__
9ce5567814c4ef1b8fbb5d4581a4db4b	0	0	0	0	0	0	215	0	0	0	0	0	0	0	0	k__Bacteria; p__Firmicutes; c__Clostridia; o__Clostridiales; f__; g__; s__
07b148ebe6cc2c05b1faa8d187c51114	0	0	0	0	0	0	0	0	0	0	0	79	135	0	0	k__Bacteria; p__Verrucomicrobia; c__Verrucomicrobiae; o__Verrucomicrobiales; f__Verrucomicrobiaceae; g__Akkermansia; s__muciniphila
10effd859e4e90d51a076e02152b0233	0	0	212	0	0	0	0	0	0	0	0	0	0	0	0	k__Bacteria; p__Bacteroidetes; c__Flavobacteriia; o__Flavobacteriales; f__Flavobacteriaceae; g__Maribacter; s__
4fba6fef450158c1bd1cbcb5a0e8f5e5	0	0	0	0	0	0	0	0	0	0	59	153	0	0	0	k__Bacteria; p__Bacteroidetes; c__Bacteroidia; o__Bacteroidales; f__Prevotellaceae; g__Prevotella; s__copri
628bfeeaed0d0c27092e24e5b4bf5398	162	0	48	0	0	0	0	0	0	0	0	0	0	0	0	k__Bacteria; p__Proteobacteria; c__Deltaproteobacteria; o__GMD14H09; f__; g__; s__
ffd5f36bfdb7286e28b633d9bba4ce82	100	0	66	0	0	0	0	0	0	0	0	0	44	0	0	k__Bacteria; p__Bacteroidetes; c__Flavobacteriia; o__Flavobacteriales; f__Flavobacteriaceae; g__Kordia; s__
ca69ac34c345a37f4c85c8bb4d341c32	0	210	0	0	0	0	0	0	0	0	0	0	0	0	0	k__Bacteria; p__Proteobacteria; c__Deltaproteobacteria; o__Bdellovibrionales; f__Bdellovibrionaceae; g__Bdellovibrio; s__
169edfceb1591a6d239b18e0bea1051b	59	91	59	0	0	0	0	0	0	0	0	0	0	0	0	k__Bacteria; p__Bacteroidetes; c__[Saprospirae]; o__[Saprospirales]; f__Saprospiraceae; g__; s__
2c2716178d2698985b9da5f2dc0ee48a	0	0	0	0	0	0	102	0	0	0	0	0	0	0	106	k__Bacteria; p__Proteobacteria; c__Betaproteobacteria; o__Burkholderiales; f__Oxalobacteraceae
9d54dc19564dd63280210412bdfbad39	206	0	0	0	0	0	0	0	0	0	0	0	0	0	0	k__Bacteria; p__Bacteroidetes; c__[Saprospirae]; o__[Saprospirales]; f__Saprospiraceae; g__; s__
46ffe38c20e107af7d2d7e147cc5d93c	66	140	0	0	0	0	0	0	0	0	0	0	0	0	0	k__Bacteria; p__Bacteroidetes; c__[Saprospirae]; o__[Saprospirales]; f__Saprospiraceae; g__; s__
b48a66a13d96875cba60b1e2f35f600e	99	105	0	0	0	0	0	0	0	0	0	0	0	0	0	k__Bacteria; p__Actinobacteria; c__Acidimicrobiia; o__Acidimicrobiales; f__SC3-41; g__; s__
ad3bb2339073f8af9bf0bd345da19b85	0	110	93	0	0	0	0	0	0	0	0	0	0	0	0	k__Bacteria; p__Bacteroidetes; c__Flavobacteriia; o__Flavobacteriales; f__Flavobacteriaceae
c220411c349b8a75624ff17ef6fd3923	0	0	0	0	0	0	0	0	0	0	77	126	0	0	0	k__Bacteria; p__Firmicutes; c__Clostridia; o__Clostridiales; f__Lachnospiraceae; g__Roseburia; s__
4ba6bad752253e930876e8c688e4d9fb	0	0	0	0	0	0	0	0	0	0	0	0	0	203	0	k__Bacteria; p__Proteobacteria; c__Alphaproteobacteria; o__Rhizobiales; f__Rhizobiaceae; g__Agrobacterium; s__
2e65050906193d611fb2cbc9686c8c61	172	0	30	0	0	0	0	0	0	0	0	0	0	0	0	k__Bacteria; p__Proteobacteria; c__Deltaproteobacteria; o__Myxococcales; f__; g__; s__
333bbf9224442fc10cd497377d2b1d01	0	0	0	0	0	0	59	0	0	0	0	0	142	0	0	k__Bacteria; p__Bacteroidetes; c__Bacteroidia; o__Bacteroidales; f__Bacteroidaceae; g__Bacteroides; s__uniformis
573091d7ddd85f9c5f14a7e53d2ba0bf	0	0	0	0	0	0	0	0	0	0	0	0	0	199	0	k__Bacteria; p__Proteobacteria; c__Alphaproteobacteria; o__Caulobacterales; f__Caulobacteraceae; g__Caulobacter; s__
bd82700ee80d6e5db92f81f02be89133	198	0	0	0	0	0	0	0	0	0	0	0	0	0	0	k__Bacteria; p__Proteobacteria; c__Gammaproteobacteria; o__Thiohalorhabdales; f__; g__; s__
61211934dee27759d63ed67a87e7a324	198	0	0	0	0	0	0	0	0	0	0	0	0	0	0	k__Bacteria; p__Proteobacteria; c__Gammaproteobacteria; o__Thiotrichales; f__Thiotrichaceae; g__Leucothrix; s__
b12a683beb607cc10aaff7ebc550b19d	0	0	0	0	0	0	0	0	0	0	0	0	0	198	0	k__Bacteria; p__WPS-2; c__; o__; f__; g__; s__
c68b656efbefa339aa6d5e69c45351c8	0	0	0	0	0	0	0	0	0	0	0	0	0	197	0	k__Bacteria; p__Bacteroidetes; c__Cytophagia; o__Cytophagales; f__Cytophagaceae; g__Siphonobacter; s__aquaeclarae
36602542caa215eaa04c5068fe515205	196	0	0	0	0	0	0	0	0	0	0	0	0	0	0	k__Bacteria; p__Bacteroidetes; c__[Saprospirae]; o__[Saprospirales]; f__Saprospiraceae; g__; s__
888c1b574e03d1729809593440b73574	93	57	46	0	0	0	0	0	0	0	0	0	0	0	0	k__Bacteria; p__Actinobacteria; c__Acidimicrobiia; o__Acidimicrobiales; f__; g__; s__
7bd1ebcba1220eddcc06bdc634f0aa00	0	0	195	0	0	0	0	0	0	0	0	0	0	0	0	k__Bacteria; p__Proteobacteria; c__Gammaproteobacteria; o__; f__; g__; s__
0e73988dab808b8cc7b20940c61e3c24	112	0	82	0	0	0	0	0	0	0	0	0	0	0	0	k__Bacteria; p__Bacteroidetes; c__[Saprospirae]; o__[Saprospirales]; f__Saprospiraceae; g__; s__
08c030b39631dadd38abca78f29073c1	0	0	0	58	0	0	136	0	0	0	0	0	0	0	0	k__Bacteria; p__Bacteroidetes; c__Bacteroidia; o__Bacteroidales; f__; g__; s__
4232043f75297173894873b5ba7b6147	193	0	0	0	0	0	0	0	0	0	0	0	0	0	0	k__Bacteria; p__Bacteroidetes; c__[Saprospirae]; o__[Saprospirales]; f__Saprospiraceae; g__; s__
b164679bd8ba647f171266c3b5cb2074	0	0	0	0	0	0	0	0	0	140	0	52	0	0	0	k__Bacteria; p__Bacteroidetes; c__Bacteroidia; o__Bacteroidales; f__Prevotellaceae; g__Prevotella; s__
8af2b79a4e1bdc37b200c6fda2dea9c0	0	0	191	0	0	0	0	0	0	0	0	0	0	0	0	k__Bacteria; p__Actinobacteria; c__Acidimicrobiia; o__Acidimicrobiales; f__SC3-41; g__; s__
da4d2ae952fa19d1ee754c58ac99231e	0	190	0	0	0	0	0	0	0	0	0	0	0	0	0	k__Bacteria; p__Bacteroidetes; c__[Saprospirae]; o__[Saprospirales]; f__Saprospiraceae; g__; s__
d433053b825a0021159c7841027260f6	0	0	0	104	63	0	0	0	0	0	22	0	0	0	0	k__Bacteria; p__Lentisphaerae; c__[Lentisphaeria]; o__Victivallales; f__Victivallaceae; g__; s__
cc3cdd2ff9769ffe23e1c9cb097e0af8	0	0	0	0	0	0	0	0	0	0	0	56	0	132	0	k__Bacteria; p__Proteobacteria; c__Betaproteobacteria; o__Burkholderiales; f__Oxalobacteraceae; g__Herbaspirillum; s__
5711d49c20a0f1d6fc5cbc9e3e32eeff	0	0	0	81	0	105	0	0	0	0	0	0	0	0	0	k__Bacteria; p__Bacteroidetes; c__Flavobacteriia; o__Flavobacteriales; f__; g__; s__
cf67533560255a808db11ae8ac74e3e4	0	0	0	0	0	0	0	0	0	0	0	0	185	0	0	k__Bacteria; p__Bacteroidetes; c__Flavobacteriia; o__Flavobacteriales; f__Flavobacteriaceae; g__Polaribacter; s__
7075bce77958ac0fe4692a6c80e8f45d	0	0	0	0	0	0	184	0	0	0	0	0	0	0	0	k__Bacteria; p__Bacteroidetes; c__Bacteroidia; o__Bacteroidales; f__; g__; s__
76ef849cc891dab81ddaf5b878438e83	0	0	0	0	0	0	0	0	0	0	0	0	0	183	0	k__Bacteria; p__Acidobacteria; c__[Chloracidobacteria]; o__RB41; f__Ellin6075; g__; s__
baac9dbdc2c1bd734d5ee3d2fe3dc192	0	182	0	0	0	0	0	0	0	0	0	0	0	0	0	k__Bacteria; p__Bacteroidetes; c__[Saprospirae]; o__[Saprospirales]; f__Saprospiraceae; g__; s__
524cb66bc495bab4abb88d7c9d454087	0	181	0	0	0	0	0	0	0	0	0	0	0	0	0	k__Bacteria; p__Bacteroidetes; c__Flavobacteriia; o__Flavobacteriales; f__Flavobacteriaceae; g__; s__
06dc39d1dfc3e927284289f7d5222e66	178	0	0	0	0	0	0	0	0	0	0	0	0	0	0	k__Bacteria; p__Proteobacteria; c__Gammaproteobacteria
94d523802e375b1036f6c0717a365236	0	0	0	70	0	72	0	0	36	0	0	0	0	0	0	k__Bacteria; p__Proteobacteria; c__Gammaproteobacteria; o__Alteromonadales; f__Colwelliaceae; g__Thalassomonas; s__
0a341550c79e5c26b9031f81e6f232e8	0	0	176	0	0	0	0	0	0	0	0	0	0	0	0	k__Bacteria; p__Bacteroidetes; c__[Saprospirae]; o__[Saprospirales]; f__Saprospiraceae; g__; s__
b28666b237cf69f76742cd581ea82519	0	0	176	0	0	0	0	0	0	0	0	0	0	0	0	k__Bacteria; p__Bacteroidetes; c__[Saprospirae]; o__[Saprospirales]; f__Saprospiraceae; g__; s__
f001b3e514e3fa9217c01423891de1d8	58	0	117	0	0	0	0	0	0	0	0	0	0	0	0	k__Bacteria; p__Bacteroidetes; c__[Saprospirae]; o__[Saprospirales]; f__Chitinophagaceae; g__; s__
20da236b67e74f2a3d2ffd43fe27da66	174	0	0	0	0	0	0	0	0	0	0	0	0	0	0	k__Bacteria; p__Proteobacteria; c__Deltaproteobacteria; o__Myxococcales; f__; g__; s__
aa0e7f774a41dba91d40dc2e81216237	173	0	0	0	0	0	0	0	0	0	0	0	0	0	0	k__Bacteria; p__Proteobacteria; c__Gammaproteobacteria; o__Alteromonadales; f__Alteromonadaceae; g__; s__
b617e893b719fd0039349edd2acb0c21	0	134	39	0	0	0	0	0	0	0	0	0	0	0	0	k__Bacteria; p__Bacteroidetes; c__Flavobacteriia; o__Flavobacteriales; f__Flavobacteriaceae; g__Winogradskyella; s__
e76b33a412d34e7c61d73f8b456c509e	0	0	0	0	0	173	0	0	0	0	0	0	0	0	0	k__Bacteria; p__Bacteroidetes; c__Bacteroidia; o__Bacteroidales; f__; g__; s__
f6d80e1078e8d4df7cc5e5a289705e01	76	0	96	0	0	0	0	0	0	0	0	0	0	0	0	k__Bacteria; p__Proteobacteria; c__Alphaproteobacteria; o__; f__; g__; s__
10b890326e2b0b15509aefb95d0d6b79	0	0	0	0	0	0	0	0	0	0	0	0	0	172	0	k__Bacteria; p__Bacteroidetes; c__Sphingobacteriia; o__Sphingobacteriales; f__Sphingobacteriaceae; g__Sphingobacterium; s__multivorum
dd94cad77beff979f3174155ef84c742	145	0	26	0	0	0	0	0	0	0	0	0	0	0	0	k__Bacteria; p__Proteobacteria; c__Gammaproteobacteria
df8456a1abbfb4c8a2c450b44378d4cb	0	0	0	0	0	0	0	0	0	0	0	0	0	171	0	k__Bacteria; p__Actinobacteria; c__Actinobacteria; o__Actinomycetales; f__Actinomycetaceae; g__Actinomyces; s__
33f8fe7a64fec8636c9d35326d6123c3	0	88	82	0	0	0	0	0	0	0	0	0	0	0	0	k__Bacteria; p__SR1; c__; o__; f__; g__; s__
11c5cf9fe3698a2b4be9e1d2bb12d7d5	0	0	169	0	0	0	0	0	0	0	0	0	0	0	0	k__Bacteria; p__Bacteroidetes; c__[Saprospirae]; o__[Saprospirales]; f__Chitinophagaceae; g__; s__
94908c45529b809b9353652846da2605	0	0	0	0	169	0	0	0	0	0	0	0	0	0	0	k__Bacteria; p__Proteobacteria; c__Deltaproteobacteria; o__Desulfobacterales; f__Desulfobulbaceae; g__Desulfotalea; s__
bb38fcfdc21569c9ea7e4ea2ef4f46ce	84	84	0	0	0	0	0	0	0	0	0	0	0	0	0	k__Bacteria; p__Cyanobacteria; c__Chloroplast; o__Stramenopiles; f__; g__; s__
82af2d9cbc61244da069a41effe8cc67	0	50	49	0	0	0	0	0	0	0	0	0	36	0	33	k__Bacteria; p__Proteobacteria; c__Alphaproteobacteria; o__Rickettsiales
11ede85e1abf8430a0e40f8f0f97c26a	0	0	0	56	0	0	0	0	112	0	0	0	0	0	0	k__Bacteria; p__Proteobacteria; c__Deltaproteobacteria; o__Desulfobacterales; f__Desulfobulbaceae; g__Desulfotalea; s__
9792898fd05e75880b8b794c7153d831	0	0	0	0	29	0	103	0	36	0	0	0	0	0	0	k__Bacteria; p__Tenericutes; c__Mollicutes; o__; f__; g__; s__
8a44a4e06b1a74f11ee8e2686464e0d5	0	0	0	0	0	0	0	0	0	0	0	0	168	0	0	k__Bacteria; p__Proteobacteria; c__Alphaproteobacteria; o__Rhodobacterales; f__Rhodobacteraceae; g__Octadecabacter; s__
ea7fd0dcbcf5b4d52a53735c28aa1301	167	0	0	0	0	0	0	0	0	0	0	0	0	0	0	k__Bacteria; p__Bacteroidetes; c__[Saprospirae]; o__[Saprospirales]; f__Saprospiraceae; g__; s__
1dde417c45171347b0ec07088aa49839	0	0	0	0	0	0	0	0	0	0	167	0	0	0	0	k__Bacteria; p__Bacteroidetes; c__Bacteroidia; o__Bacteroidales; f__S24-7; g__; s__
1532fdd5522f6ac63e7dacbd988da976	166	0	0	0	0	0	0	0	0	0	0	0	0	0	0	k__Bacteria; p__Proteobacteria; c__Alphaproteobacteria; o__Rickettsiales; f__mitochondria; g__; s__
2ccc9269e05f5f44466bcf5a6653b2da	166	0	0	0	0	0	0	0	0	0	0	0	0	0	0	k__Bacteria; p__Proteobacteria; c__Gammaproteobacteria; o__Alteromonadales; f__Alteromonadaceae; g__; s__
7f31912e1d91e22e8c7483b00c716d55	166	0	0	0	0	0	0	0	0	0	0	0	0	0	0	k__Bacteria; p__Bacteroidetes; c__Flavobacteriia; o__Flavobacteriales; f__Flavobacteriaceae; g__Polaribacter; s__
92c150cfe29936a0b66645aba6403e4f	0	0	0	46	38	38	44	0	0	0	0	0	0	0	0	k__Bacteria; p__Bacteroidetes; c__Bacteroidia; o__Bacteroidales; f__; g__; s__
34849ad9085494d43d8abd89a34815bb	0	0	0	0	113	0	0	0	0	0	52	0	0	0	0	k__Bacteria; p__Proteobacteria; c__Gammaproteobacteria; o__Vibrionales; f__Vibrionaceae; g__Vibrio; s__
049c1dc13f5227937ae467038e6e7fb5	0	84	80	0	0	0	0	0	0	0	0	0	0	0	0	k__Bacteria; p__Proteobacteria; c__Alphaproteobacteria; o__Sphingomonadales; f__Erythrobacteraceae; g__; s__
331ad2356163a37c34bd4452395da72b	161	0	0	0	0	0	0	0	0	0	0	0	0	0	0	k__Bacteria; p__Bacteroidetes; c__[Saprospirae]; o__[Saprospirales]; f__Saprospiraceae; g__; s__
f59dfff0e0f5851ebcf4e4026b9c34e9	0	0	161	0	0	0	0	0	0	0	0	0	0	0	0	k__Bacteria; p__Bacteroidetes; c__Flavobacteriia; o__Flavobacteriales; f__Flavobacteriaceae; g__Aquimarina; s__
ddfd49f939f92958b1ec816741055348	0	0	0	0	0	0	0	0	0	22	73	0	65	0	0	k__Bacteria; p__Proteobacteria; c__Betaproteobacteria; o__Burkholderiales; f__Oxalobacteraceae; g__Ralstonia; s__
314b07b942deb16082c58831d2004deb	159	0	0	0	0	0	0	0	0	0	0	0	0	0	0	k__Bacteria; p__Proteobacteria; c__Alphaproteobacteria; o__Rhodobacterales; f__Rhodobacteraceae
63749f93fa752451b71632e68523bb95	0	0	0	0	0	0	0	0	0	0	31	0	0	0	128	k__Bacteria; p__Fusobacteria; c__Fusobacteriia; o__Fusobacteriales; f__Leptotrichiaceae; g__Sneathia; s__
b15193fce14759d1c06728933e044af6	0	0	0	0	0	0	0	0	0	0	0	159	0	0	0	k__Bacteria; p__Bacteroidetes; c__Bacteroidia; o__Bacteroidales; f__Bacteroidaceae; g__Bacteroides; s__uniformis
e606e6a9dbcbaefd0fe8f53571bbcab0	0	0	0	0	0	0	0	0	0	0	0	0	0	0	158	k__Bacteria; p__Bacteroidetes; c__Bacteroidia; o__Bacteroidales; f__Prevotellaceae; g__Prevotella; s__melaninogenica
742c95121c4d112a95f42caacb60d00b	0	47	73	0	0	0	0	0	0	0	0	0	36	0	0	k__Bacteria; p__Proteobacteria; c__Alphaproteobacteria; o__BD7-3; f__; g__; s__
c51797746a1f3037021e2bee65db0dbf	0	0	0	0	0	0	0	0	156	0	0	0	0	0	0	k__Bacteria
675c847bccbc53942ebb7b8cbb4efc4d	0	0	0	0	0	0	0	0	0	156	0	0	0	0	0	k__Bacteria; p__Bacteroidetes; c__Bacteroidia; o__Bacteroidales; f__Prevotellaceae; g__Prevotella; s__copri
f6a213d117e8ba43a58c22f63ca194d5	53	100	0	0	0	0	0	0	0	0	0	0	0	0	0	k__Bacteria; p__Verrucomicrobia; c__Verrucomicrobiae; o__Verrucomicrobiales; f__Verrucomicrobiaceae; g__MSBL3; s__
db1e957f641eea77586f338d6883f316	0	59	94	0	0	0	0	0	0	0	0	0	0	0	0	k__Bacteria; p__Proteobacteria; c__Alphaproteobacteria; o__Rhodobacterales; f__Rhodobacteraceae; g__Octadecabacter; s__
7246ea5e4ff02eb9f7cbaac55817f17a	112	0	40	0	0	0	0	0	0	0	0	0	0	0	0	k__Bacteria; p__Proteobacteria; c__Gammaproteobacteria
b132b9ee422aa409b7715e6a265c42d8	81	0	71	0	0	0	0	0	0	0	0	0	0	0	0	k__Bacteria; p__Cyanobacteria; c__Chloroplast; o__Stramenopiles; f__; g__; s__
3dcd3a8cc7160cd7caf1b44107c8e05e	0	152	0	0	0	0	0	0	0	0	0	0	0	0	0	k__Bacteria; p__Proteobacteria; c__Gammaproteobacteria; o__Thiohalorhabdales; f__; g__; s__
2c982937754e6321f861027032db80f7	0	0	0	0	0	0	0	0	0	0	0	148	0	0	0	k__Bacteria; p__Bacteroidetes; c__Bacteroidia; o__Bacteroidales; f__Bacteroidaceae; g__Bacteroides; s__fragilis
b7a59e103843df6dfadf0c1760869823	147	0	0	0	0	0	0	0	0	0	0	0	0	0	0	k__Bacteria; p__Bacteroidetes; c__[Saprospirae]; o__[Saprospirales]; f__Saprospiraceae; g__; s__
ad139328ba8ac39c2e5ccef543df2deb	0	0	0	0	0	0	0	0	0	145	0	0	0	0	0	k__Bacteria; p__Firmicutes; c__Clostridia; o__Clostridiales; f__Ruminococcaceae; g__Ruminococcus; s__
a537d8bab85c83b0e74c73c55790324b	0	0	0	0	0	0	0	0	0	0	0	0	0	145	0	k__Bacteria; p__Proteobacteria; c__Alphaproteobacteria; o__Caulobacterales; f__Caulobacteraceae; g__Brevundimonas; s__vesicularis
652bbd388450bf676dd97e3c33d8deb6	116	0	28	0	0	0	0	0	0	0	0	0	0	0	0	k__Bacteria; p__Proteobacteria; c__Gammaproteobacteria; o__Enterobacteriales; f__Enterobacteriaceae
6d1c487fd280d1623b731244a3cce7d0	0	144	0	0	0	0	0	0	0	0	0	0	0	0	0	k__Bacteria; p__Bacteroidetes; c__Flavobacteriia; o__Flavobacteriales; f__Flavobacteriaceae
54f898def28362ee75f0311e70c42e00	94	0	47	0	0	0	0	0	0	0	0	0	0	0	0	k__Bacteria; p__Bacteroidetes; c__[Saprospirae]; o__[Saprospirales]; f__Saprospiraceae
0e2e91fba1ca9ed7de2d11ea4786c914	0	0	0	0	0	0	0	0	0	0	0	11	0	129	0	k__Bacteria; p__Proteobacteria; c__Gammaproteobacteria; o__Pseudomonadales; f__Moraxellaceae; g__Acinetobacter; s__
35f3ce6a0ee2829e6ccb193be3c4338b	0	0	0	0	0	0	0	0	0	0	0	0	140	0	0	k__Bacteria; p__Tenericutes; c__Mollicutes; o__Anaeroplasmatales; f__Anaeroplasmataceae; g__Anaeroplasma; s__
b8f4c0ee0370bfbc9832a0314dfd5e81	0	0	0	0	0	0	0	0	0	0	0	0	0	139	0	k__Bacteria; p__Proteobacteria; c__Alphaproteobacteria; o__Rhizobiales; f__Methylobacteriaceae; g__; s__
b4e680535a246131985190621051ed81	91	47	0	0	0	0	0	0	0	0	0	0	0	0	0	k__Bacteria; p__Bacteroidetes; c__Flavobacteriia; o__Flavobacteriales; f__Flavobacteriaceae; g__Tenacibaculum; s__
820f6693f569e339f183638cd73a7fe6	0	0	0	0	0	0	0	0	0	31	0	0	0	107	0	k__Bacteria; p__Actinobacteria; c__Actinobacteria; o__Actinomycetales; f__Corynebacteriaceae; g__Corynebacterium; s__
ac1261666ea2875fe5fab0426bf3d39a	0	0	0	0	0	0	0	0	0	0	0	0	0	137	0	k__Bacteria; p__Bacteroidetes; c__Flavobacteriia; o__Flavobacteriales; f__[Weeksellaceae]; g__Chryseobacterium; s__
f0c772873a1c03d317ac0d02e5d88258	136	0	0	0	0	0	0	0	0	0	0	0	0	0	0	k__Bacteria; p__Proteobacteria; c__Alphaproteobacteria; o__Rhodobacterales; f__Hyphomonadaceae; g__; s__
54f12ee46eae6c9c5ec8d2bcc08ddb29	33	32	71	0	0	0	0	0	0	0	0	0	0	0	0	k__Bacteria; p__Proteobacteria; c__Gammaproteobacteria
d6c7e2300b9d70c790dfc683a9fa9941	0	136	0	0	0	0	0	0	0	0	0	0	0	0	0	k__Bacteria; p__Bacteroidetes; c__[Saprospirae]; o__[Saprospirales]; f__Saprospiraceae; g__; s__
ea51a70dd95e4942ecfc504cb8be5944	0	104	31	0	0	0	0	0	0	0	0	0	0	0	0	k__Bacteria; p__Bacteroidetes; c__Bacteroidia; o__Bacteroidales; f__; g__; s__
5f0ee6ac0b8e59b161a962395592e3ae	134	0	0	0	0	0	0	0	0	0	0	0	0	0	0	k__Bacteria; p__Bacteroidetes; c__[Saprospirae]; o__[Saprospirales]; f__Saprospiraceae; g__; s__
5fc38d9f160030d29ce40fe128d96ae8	134	0	0	0	0	0	0	0	0	0	0	0	0	0	0	k__Bacteria; p__Bacteroidetes; c__[Saprospirae]; o__[Saprospirales]; f__Saprospiraceae; g__; s__
93c97114127a7b510733488905da81f5	133	0	0	0	0	0	0	0	0	0	0	0	0	0	0	k__Bacteria; p__Bacteroidetes; c__[Saprospirae]; o__[Saprospirales]; f__Saprospiraceae; g__; s__
47fe5b9eeaad17c139e39a16068f34f6	0	0	0	0	0	0	0	0	0	0	0	0	0	132	0	k__Bacteria; p__Actinobacteria; c__Actinobacteria; o__Actinomycetales; f__Cellulomonadaceae
54f845b7999e5e3ca49279a2758d3543	129	0	0	0	0	0	0	0	0	0	0	0	0	0	0	k__Bacteria; p__Bacteroidetes; c__[Saprospirae]; o__[Saprospirales]; f__Saprospiraceae; g__; s__
8b52e56dd7a67c9d02051e1b9ac574c3	0	129	0	0	0	0	0	0	0	0	0	0	0	0	0	k__Bacteria; p__Bacteroidetes; c__[Saprospirae]; o__[Saprospirales]; f__Saprospiraceae; g__; s__
ff093fd76f929afe3317e87714d20446	128	0	0	0	0	0	0	0	0	0	0	0	0	0	0	k__Bacteria; p__Bacteroidetes; c__[Saprospirae]; o__[Saprospirales]; f__Saprospiraceae; g__; s__
c4beca56152dcaac561bebcc50cb1b2f	128	0	0	0	0	0	0	0	0	0	0	0	0	0	0	k__Bacteria; p__Proteobacteria; c__Gammaproteobacteria; o__Thiohalorhabdales; f__Thiohalorhabdaceae; g__; s__
413606a17bddf3da3a67d3e309d84190	0	0	0	0	0	0	0	128	0	0	0	0	0	0	0	k__Bacteria; p__Chlamydiae; c__Chlamydiia; o__Chlamydiales; f__Simkaniaceae; g__; s__
68dea1062025466b0d3bb1fc4b890ce0	92	35	0	0	0	0	0	0	0	0	0	0	0	0	0	k__Bacteria; p__Proteobacteria; c__Deltaproteobacteria; o__Bdellovibrionales; f__Bacteriovoracaceae; g__Bacteriovorax; s__
b2d86dc9474da3b5081dcd1e8e1ad060	0	0	127	0	0	0	0	0	0	0	0	0	0	0	0	k__Bacteria; p__Bacteroidetes; c__Flavobacteriia; o__Flavobacteriales; f__Flavobacteriaceae; g__Aquimarina; s__
abc6a212a96dac3196bf283e52cbedda	126	0	0	0	0	0	0	0	0	0	0	0	0	0	0	k__Bacteria; p__GN02; c__BD1-5; o__; f__; g__; s__
939bc9462e0842a9c6e7c7b1462fe546	81	0	45	0	0	0	0	0	0	0	0	0	0	0	0	k__Bacteria; p__Bacteroidetes; c__Flavobacteriia; o__Flavobacteriales; f__Flavobacteriaceae; g__Polaribacter; s__
f936cc0095df2ce79b485df5f7fe631a	0	0	0	0	0	0	0	0	0	0	0	0	126	0	0	k__Bacteria; p__Bacteroidetes; c__Flavobacteriia; o__Flavobacteriales; f__Flavobacteriaceae; g__Tenacibaculum; s__
aba6a32d51a6f8f58979fb224b7df4f0	125	0	0	0	0	0	0	0	0	0	0	0	0	0	0	k__Bacteria; p__Proteobacteria; c__Gammaproteobacteria; o__HTCC2188; f__HTCC2089; g__; s__
7b5ef9421b2817520c2ee469ff5d683f	0	0	0	0	8	90	0	27	0	0	0	0	0	0	0	k__Bacteria; p__Lentisphaerae; c__[Lentisphaeria]; o__Victivallales; f__Victivallaceae; g__; s__
743e8a1aae15970acbcb4f133fe2bfdc	0	0	0	0	0	0	125	0	0	0	0	0	0	0	0	k__Bacteria; p__Proteobacteria; c__Deltaproteobacteria; o__Desulfobacterales; f__Desulfobulbaceae; g__Desulfotalea; s__
144a13e804bac511d30ce8914ab5794a	123	0	0	0	0	0	0	0	0	0	0	0	0	0	0	k__Bacteria; p__Verrucomicrobia; c__Verrucomicrobiae; o__Verrucomicrobiales; f__Verrucomicrobiaceae; g__; s__
f96fed0d72dbb0168e27c3b65dafe5ab	71	52	0	0	0	0	0	0	0	0	0	0	0	0	0	k__Bacteria; p__SR1; c__; o__; f__; g__; s__
acf0691663013048f12dbca4f41ab144	0	0	123	0	0	0	0	0	0	0	0	0	0	0	0	k__Bacteria; p__Bacteroidetes; c__Flavobacteriia; o__Flavobacteriales; f__Flavobacteriaceae; g__Aquimarina; s__
6f1cbae792de3e1162d3d7dffbe4bb20	0	0	0	0	0	0	0	0	0	0	37	56	0	30	0	k__Bacteria; p__Firmicutes; c__Bacilli; o__Lactobacillales; f__Lactobacillaceae; g__Lactobacillus; s__
981847dddcbbc1962bb31561df50c319	0	59	63	0	0	0	0	0	0	0	0	0	0	0	0	k__Bacteria; p__Proteobacteria; c__Alphaproteobacteria; o__Kiloniellales; f__; g__; s__
b74c5413a3ea6483e20a145fbeed7e4f	0	0	0	0	0	0	32	0	56	34	0	0	0	0	0	k__Bacteria; p__Proteobacteria; c__Alphaproteobacteria; o__Rhodospirillales; f__Rhodospirillaceae
24490da6e1c2814af77675d3fe9edd07	0	0	0	0	0	121	0	0	0	0	0	0	0	0	0	k__Bacteria; p__Cyanobacteria; c__Chloroplast; o__Rhodophyta; f__; g__; s__
07801cdc548aad651e62c058d18e3c60	0	0	0	0	0	0	0	0	0	0	77	0	0	0	44	k__Bacteria; p__Proteobacteria; c__Betaproteobacteria; o__Burkholderiales; f__Comamonadaceae
d49783e7800974b5f2bcce554e26072e	0	0	0	0	0	0	0	0	0	0	0	0	121	0	0	k__Bacteria; p__Firmicutes; c__Clostridia; o__Clostridiales; f__Lachnospiraceae; g__Blautia; s__producta
719a5ec0c394821a280fd86578f74960	120	0	0	0	0	0	0	0	0	0	0	0	0	0	0	k__Bacteria; p__Bacteroidetes; c__[Saprospirae]; o__[Saprospirales]; f__Saprospiraceae; g__; s__
e6c65ad0fbc4bcb60ebd8b5b06aeb9c4	120	0	0	0	0	0	0	0	0	0	0	0	0	0	0	k__Bacteria; p__Planctomycetes; c__OM190; o__agg27; f__; g__; s__
6caf54baf5b5219559d82335f1381b7f	29	0	91	0	0	0	0	0	0	0	0	0	0	0	0	k__Bacteria; p__Proteobacteria; c__Gammaproteobacteria; o__; f__; g__; s__
c0b429ede156a625c8c86376d2306b71	119	0	0	0	0	0	0	0	0	0	0	0	0	0	0	k__Bacteria; p__Bacteroidetes; c__[Saprospirae]; o__[Saprospirales]; f__Saprospiraceae; g__; s__
40e0cf5171344a1b40d98c55e316af17	0	0	119	0	0	0	0	0	0	0	0	0	0	0	0	k__Bacteria; p__Bacteroidetes; c__Flavobacteriia; o__Flavobacteriales; f__Flavobacteriaceae; g__Aquimarina; s__
70c63ca392257941c523902696804cc3	118	0	0	0	0	0	0	0	0	0	0	0	0	0	0	k__Bacteria; p__Bacteroidetes; c__[Saprospirae]; o__[Saprospirales]; f__Saprospiraceae; g__; s__
621ce4d97d6f4f9a45847cb832c4e68a	0	0	0	0	0	76	0	0	0	0	42	0	0	0	0	k__Bacteria; p__Proteobacteria; c__Deltaproteobacteria; o__Desulfobacterales; f__Desulfobulbaceae; g__Desulfotalea; s__
3916a456bb0a3bfd02c15fd537ff5923	0	0	0	0	0	0	0	0	14	39	0	0	22	43	0	k__Bacteria; p__Firmicutes; c__Clostridia; o__Clostridiales; f__Veillonellaceae; g__Megasphaera; s__
1b8dec58597978264025b9eba656ffb5	0	0	0	0	0	0	0	0	0	0	0	0	118	0	0	k__Bacteria; p__Bacteroidetes; c__Bacteroidia; o__Bacteroidales; f__Bacteroidaceae; g__Bacteroides; s__ovatus
384816e46b0fee9b7110e5099199ce5d	117	0	0	0	0	0	0	0	0	0	0	0	0	0	0	k__Bacteria; p__Planctomycetes; c__Planctomycetia; o__Planctomycetales; f__Planctomycetaceae; g__Planctomyces; s__
720708e339d91e5adace23fb384531f4	81	0	34	0	0	0	0	0	0	0	0	0	0	0	0	k__Bacteria; p__Bacteroidetes; c__Flavobacteriia; o__Flavobacteriales; f__Cryomorphaceae; g__Crocinitomix; s__
9a8aed461df27e8439f51d2a8655b7d2	0	0	115	0	0	0	0	0	0	0	0	0	0	0	0	k__Bacteria; p__Bacteroidetes; c__Flavobacteriia; o__Flavobacteriales; f__Flavobacteriaceae; g__Aquimarina
7c003f542c1f120ea149fed87d6df4e1	114	0	0	0	0	0	0	0	0	0	0	0	0	0	0	k__Bacteria; p__Bacteroidetes
3dfdeceb07ae2d5021e8d9a87bed6664	0	114	0	0	0	0	0	0	0	0	0	0	0	0	0	k__Bacteria; p__Bacteroidetes; c__[Saprospirae]; o__[Saprospirales]; f__Saprospiraceae; g__; s__
04ecfad5772d2e09a84a0f5ef460536c	0	0	0	0	0	0	0	0	0	31	0	0	48	0	35	k__Bacteria; p__Proteobacteria; c__Alphaproteobacteria; o__Rhizobiales; f__Methylobacteriaceae; g__Methylobacterium
8630154f745ba598cdab0bbc4abb4e54	0	0	0	0	0	0	0	0	0	0	0	0	0	114	0	k__Bacteria; p__Firmicutes; c__Bacilli; o__Bacillales; f__Planococcaceae; g__Chryseomicrobium; s__imtechense
5d36ca9a32caa813c493ba5e27839d25	0	113	0	0	0	0	0	0	0	0	0	0	0	0	0	k__Bacteria; p__Bacteroidetes; c__Flavobacteriia; o__Flavobacteriales; f__Flavobacteriaceae; g__Persicivirga; s__xylanidelens
b81c14d6e9f9e1a3310ba3d8e413602f	0	0	0	0	0	45	0	0	68	0	0	0	0	0	0	k__Bacteria; p__Lentisphaerae; c__[Lentisphaeria]; o__Lentisphaerales; f__; g__; s__
bf632ab1da2f1866ec2bdb25c14c17db	112	0	0	0	0	0	0	0	0	0	0	0	0	0	0	k__Bacteria; p__Bacteroidetes; c__[Saprospirae]; o__[Saprospirales]; f__Saprospiraceae; g__; s__
792edb536144eb7b55591c361cf15d9d	112	0	0	0	0	0	0	0	0	0	0	0	0	0	0	k__Bacteria; p__Bacteroidetes; c__[Saprospirae]; o__[Saprospirales]; f__Saprospiraceae; g__; s__
5292f29cab69c370997bcb039ef68d64	0	0	0	0	0	0	0	0	0	0	0	112	0	0	0	k__Bacteria; p__Bacteroidetes; c__Bacteroidia; o__Bacteroidales; f__Bacteroidaceae; g__Bacteroides; s__
768df033a193663e6e7d80b72ac32035	0	0	0	0	0	0	0	0	0	0	0	0	0	0	112	k__Bacteria; p__Bacteroidetes; c__Flavobacteriia; o__Flavobacteriales; f__Flavobacteriaceae; g__Capnocytophaga; s__
9b68c0ed31aacd637bd30635e7cc7c72	110	0	0	0	0	0	0	0	0	0	0	0	0	0	0	k__Bacteria; p__Proteobacteria; c__Gammaproteobacteria; o__Thiotrichales; f__Thiotrichaceae; g__Cocleimonas; s__
2cdecd191ec08a4c8ee3af039084bccb	0	77	32	0	0	0	0	0	0	0	0	0	0	0	0	k__Bacteria; p__Proteobacteria; c__Deltaproteobacteria; o__Bdellovibrionales; f__Bacteriovoracaceae; g__; s__
fb474efed1613d72adfb3bc1308b19fa	0	0	109	0	0	0	0	0	0	0	0	0	0	0	0	k__Bacteria; p__Proteobacteria; c__Gammaproteobacteria; o__Thiotrichales; f__Thiotrichaceae; g__Cocleimonas; s__
fddbe7a6f4754d450f0faf332b44469e	108	0	0	0	0	0	0	0	0	0	0	0	0	0	0	k__Bacteria; p__Proteobacteria; c__Deltaproteobacteria; o__Myxococcales; f__OM27; g__; s__
ba2aff3a443930d1121498b38ad5146b	108	0	0	0	0	0	0	0	0	0	0	0	0	0	0	k__Bacteria; p__Bacteroidetes; c__Flavobacteriia; o__Flavobacteriales; f__; g__; s__
031515980d601ce6b9e00454effaa623	0	108	0	0	0	0	0	0	0	0	0	0	0	0	0	k__Bacteria; p__Bacteroidetes; c__Flavobacteriia; o__Flavobacteriales; f__Flavobacteriaceae; g__Olleya; s__
fdaa205c6b7898a2699e378401f4a36b	0	0	0	28	0	0	24	0	56	0	0	0	0	0	0	k__Bacteria; p__Verrucomicrobia; c__Verruco-5; o__R76-B128; f__; g__; s__
93a6c8e48c3242ede19d1e7ac1a7c9d0	0	0	0	0	0	0	0	0	0	36	0	0	72	0	0	k__Bacteria; p__Firmicutes; c__Clostridia; o__Clostridiales; f__Lachnospiraceae; g__[Ruminococcus]; s__gnavus
f05eb2684c0873421c5841a89da58973	107	0	0	0	0	0	0	0	0	0	0	0	0	0	0	k__Bacteria; p__Actinobacteria; c__Acidimicrobiia; o__Acidimicrobiales; f__; g__; s__
79bd19e6db0c51919530e159f16dfc25	107	0	0	0	0	0	0	0	0	0	0	0	0	0	0	k__Bacteria; p__Bacteroidetes; c__[Saprospirae]; o__[Saprospirales]; f__Saprospiraceae; g__; s__
c055b641512817a8658c2b51c0bd3371	77	0	30	0	0	0	0	0	0	0	0	0	0	0	0	k__Bacteria; p__Bacteroidetes; c__[Saprospirae]; o__[Saprospirales]; f__Saprospiraceae; g__; s__
5ba7df8551aa61b39967e63a78920e8d	0	0	0	0	0	0	0	0	106	0	0	0	0	0	0	k__Bacteria
26f173c04574871aba8876838e2d9e61	0	0	0	0	0	0	0	0	0	0	0	0	0	106	0	k__Bacteria; p__Proteobacteria; c__Alphaproteobacteria; o__Sphingomonadales; f__Sphingomonadaceae; g__Novosphingobium; s__
ee70356f8ddcb71d9b305baad998c02e	105	0	0	0	0	0	0	0	0	0	0	0	0	0	0	k__Bacteria; p__Verrucomicrobia; c__Verrucomicrobiae; o__Verrucomicrobiales; f__Verrucomicrobiaceae; g__MSBL3; s__
ee2bc00fbe21dccd8ed2ec7df66b37c1	65	0	40	0	0	0	0	0	0	0	0	0	0	0	0	k__Bacteria; p__Proteobacteria; c__Gammaproteobacteria; o__; f__; g__; s__
ae8cfed2ec7d4b925171653d4909f202	0	0	0	0	0	0	0	0	105	0	0	0	0	0	0	k__Bacteria; p__Chlamydiae; c__Chlamydiia; o__Chlamydiales; f__Simkaniaceae; g__; s__
9f8d471297b9c64ebb5bf212150c6caf	0	0	0	0	0	0	0	0	0	0	0	0	0	105	0	k__Bacteria; p__Bacteroidetes; c__[Saprospirae]; o__[Saprospirales]; f__Chitinophagaceae; g__; s__
53972c29ca090ff5694ef86c43b24984	103	0	0	0	0	0	0	0	0	0	0	0	0	0	0	k__Bacteria; p__Bacteroidetes; c__[Saprospirae]; o__[Saprospirales]; f__Saprospiraceae; g__; s__
9746789056f51c1d02d324ad9fe44ef5	103	0	0	0	0	0	0	0	0	0	0	0	0	0	0	k__Bacteria; p__Bacteroidetes; c__[Saprospirae]; o__[Saprospirales]; f__Saprospiraceae; g__Saprospira; s__
fe9a3e2c5c45bec637506a2ae1eb243c	0	0	0	0	0	0	0	0	0	0	0	0	103	0	0	k__Bacteria; p__Firmicutes; c__Clostridia; o__Clostridiales; f__; g__; s__
6d04de8cc4a1df332a852fd85ce91f75	0	0	102	0	0	0	0	0	0	0	0	0	0	0	0	k__Bacteria; p__Proteobacteria; c__Alphaproteobacteria; o__Rhodobacterales; f__Rhodobacteraceae; g__Octadecabacter; s__antarcticus
794fa7502359f01ecf38d53e72151881	0	0	44	0	0	0	0	0	0	0	0	0	58	0	0	k__Bacteria; p__Proteobacteria; c__Alphaproteobacteria; o__Sphingomonadales; f__Erythrobacteraceae
012404fdadfbaf107b90c21b6011a121	0	0	0	0	0	0	0	0	0	0	0	0	102	0	0	k__Bacteria; p__Bacteroidetes; c__Flavobacteriia; o__Flavobacteriales; f__Flavobacteriaceae; g__Formosa; s__
8fd851603b72879bdbac8d93383b16c4	101	0	0	0	0	0	0	0	0	0	0	0	0	0	0	k__Bacteria; p__Bacteroidetes; c__[Saprospirae]; o__[Saprospirales]; f__Chitinophagaceae; g__; s__
e5f8641aead9430649cde12b9a2c3f93	50	0	51	0	0	0	0	0	0	0	0	0	0	0	0	k__Bacteria; p__Bacteroidetes; c__Flavobacteriia; o__Flavobacteriales; f__Flavobacteriaceae; g__Tenacibaculum; s__
2fdf77181d76be012e063aeb6a8e9ecc	100	0	0	0	0	0	0	0	0	0	0	0	0	0	0	k__Bacteria; p__Bacteroidetes; c__[Saprospirae]; o__[Saprospirales]; f__Saprospiraceae
c2e149a290e2b0ed96e14942f4583562	99	0	0	0	0	0	0	0	0	0	0	0	0	0	0	k__Bacteria; p__Bacteroidetes; c__[Saprospirae]; o__[Saprospirales]; f__Saprospiraceae; g__; s__
15d08426edf320d7821f3d4a605ddddc	38	61	0	0	0	0	0	0	0	0	0	0	0	0	0	k__Bacteria; p__Proteobacteria; c__Deltaproteobacteria; o__Bdellovibrionales; f__Bdellovibrionaceae; g__Bdellovibrio; s__
d926a474b6f14253c1ebbbcd5687f6d0	98	0	0	0	0	0	0	0	0	0	0	0	0	0	0	k__Bacteria; p__Bacteroidetes; c__[Saprospirae]; o__[Saprospirales]; f__Saprospiraceae; g__; s__
b7b4ecb07e1719860260746a5443092a	0	0	0	0	0	0	0	0	0	0	0	0	0	98	0	k__Bacteria; p__Bacteroidetes; c__Bacteroidia; o__Bacteroidales; f__Prevotellaceae; g__Prevotella; s__melaninogenica
def5b6d8524e4fc6941620c712f1074d	0	0	0	0	0	0	0	0	0	0	0	0	0	98	0	k__Bacteria; p__Bacteroidetes; c__Bacteroidia; o__Bacteroidales; f__Prevotellaceae; g__Prevotella; s__nanceiensis
902ac9700c9cb55f1919e7ed804ce781	97	0	0	0	0	0	0	0	0	0	0	0	0	0	0	k__Bacteria; p__Verrucomicrobia; c__Verrucomicrobiae; o__Verrucomicrobiales; f__Verrucomicrobiaceae; g__; s__
e15d48199380351185572e61acf27156	97	0	0	0	0	0	0	0	0	0	0	0	0	0	0	k__Bacteria; p__Bacteroidetes; c__[Saprospirae]; o__[Saprospirales]; f__Saprospiraceae; g__; s__
d0a8db5b0aa120346e8d407d93e4546f	97	0	0	0	0	0	0	0	0	0	0	0	0	0	0	k__Bacteria; p__Bacteroidetes
711f29a9d961a3d827d11d16aa648188	30	43	24	0	0	0	0	0	0	0	0	0	0	0	0	k__Bacteria; p__Proteobacteria; c__Deltaproteobacteria; o__Bdellovibrionales; f__Bacteriovoracaceae; g__Bacteriovorax; s__
b75dad9fc6bea36eeb97be166d636423	29	0	68	0	0	0	0	0	0	0	0	0	0	0	0	k__Bacteria; p__Proteobacteria; c__Deltaproteobacteria; o__Bdellovibrionales; f__Bacteriovoracaceae; g__; s__
04e5c98aa436572e7df99889aa143f98	12	63	21	0	0	0	0	0	0	0	0	0	0	0	0	k__Bacteria; p__Cyanobacteria; c__Synechococcophycideae; o__Pseudanabaenales; f__Pseudanabaenaceae
646d353d6d270ddbf63a549d01d2aac4	0	0	96	0	0	0	0	0	0	0	0	0	0	0	0	k__Bacteria; p__Bacteroidetes; c__Flavobacteriia; o__Flavobacteriales; f__Flavobacteriaceae; g__Krokinobacter; s__eikastus
52e09e865e7eece6122e0ccbf0165fb9	95	0	0	0	0	0	0	0	0	0	0	0	0	0	0	k__Bacteria; p__Bacteroidetes; c__[Saprospirae]; o__[Saprospirales]; f__Saprospiraceae; g__; s__
8ed5760fb9fdc4df1bec36a689f0216c	95	0	0	0	0	0	0	0	0	0	0	0	0	0	0	k__Bacteria; p__Bacteroidetes; c__[Saprospirae]; o__[Saprospirales]; f__Saprospiraceae; g__; s__
e8747d9263ce0e2a32a94e3a57d1ce0b	0	0	0	95	0	0	0	0	0	0	0	0	0	0	0	k__Bacteria; p__Cyanobacteria; c__Chloroplast; o__Rhodophyta; f__; g__; s__
e4154b09fa070e4baa4e2e46ad396050	94	0	0	0	0	0	0	0	0	0	0	0	0	0	0	k__Bacteria; p__Bacteroidetes; c__[Saprospirae]; o__[Saprospirales]; f__Saprospiraceae; g__; s__
cfc243a822caa82765f068c5c8e0135a	94	0	0	0	0	0	0	0	0	0	0	0	0	0	0	k__Bacteria; p__Bacteroidetes; c__[Saprospirae]; o__[Saprospirales]; f__Saprospiraceae; g__; s__
75905737d8c666dd23a07d44ad6f7cdd	0	0	94	0	0	0	0	0	0	0	0	0	0	0	0	k__Bacteria; p__Cyanobacteria; c__Chloroplast; o__Stramenopiles; f__; g__; s__
c2cf5f2fce8809c23dfdd490903dd28c	93	0	0	0	0	0	0	0	0	0	0	0	0	0	0	k__Bacteria; p__Planctomycetes; c__OM190; o__agg27; f__; g__; s__
f82031899d139f7782949c783480d1cb	0	0	0	0	0	0	0	0	93	0	0	0	0	0	0	k__Bacteria; p__Proteobacteria; c__Alphaproteobacteria; o__Rickettsiales; f__mitochondria
8d2dbc98e6f75a3a9d6e6e48edfe3a2c	0	0	0	0	0	0	0	0	93	0	0	0	0	0	0	k__Bacteria
0fee2b4a205b2c372db7eadfa0b0b6aa	70	0	21	0	0	0	0	0	0	0	0	0	0	0	0	k__Bacteria; p__Planctomycetes; c__Planctomycetia; o__Pirellulales; f__Pirellulaceae; g__Planctomycete; s__LF1
ab7da8543ccd5f51473f31c6258b5532	52	0	39	0	0	0	0	0	0	0	0	0	0	0	0	k__Bacteria; p__Proteobacteria; c__Deltaproteobacteria; o__Bdellovibrionales; f__Bdellovibrionaceae; g__Bdellovibrio; s__
1b2e37630e3afc98f3caf4745c359c4a	0	91	0	0	0	0	0	0	0	0	0	0	0	0	0	k__Bacteria; p__Bacteroidetes; c__Flavobacteriia; o__Flavobacteriales; f__Flavobacteriaceae
cd5df730ffe0c4bb11a7fb028b478eee	0	91	0	0	0	0	0	0	0	0	0	0	0	0	0	k__Bacteria; p__Proteobacteria; c__Gammaproteobacteria; o__Thiohalorhabdales; f__; g__; s__
700eb2a1c542ca67e26d1acf7fc6e20d	0	0	91	0	0	0	0	0	0	0	0	0	0	0	0	k__Bacteria; p__Proteobacteria; c__Alphaproteobacteria; o__Rhodobacterales; f__Rhodobacteraceae; g__Octadecabacter; s__antarcticus
d23a3e1fef3cc3c6d9ad4134ead1ebfb	0	0	0	26	25	0	40	0	0	0	0	0	0	0	0	k__Bacteria; p__Bacteroidetes; c__Flavobacteriia; o__Flavobacteriales; f__; g__; s__
705f5d0a989ba0710a478c1374551909	90	0	0	0	0	0	0	0	0	0	0	0	0	0	0	k__Bacteria; p__Bacteroidetes; c__Flavobacteriia; o__Flavobacteriales; f__Cryomorphaceae; g__Crocinitomix; s__
1a0b45304008c77eab32a8af7d46a9e8	90	0	0	0	0	0	0	0	0	0	0	0	0	0	0	k__Bacteria; p__Bacteroidetes; c__[Saprospirae]; o__[Saprospirales]; f__Saprospiraceae; g__; s__
2b171e4c26f481ddc20506b79877b519	90	0	0	0	0	0	0	0	0	0	0	0	0	0	0	k__Bacteria; p__Bacteroidetes; c__Flavobacteriia; o__Flavobacteriales; f__Cryomorphaceae; g__Fluviicola; s__
a27b406f4a0484c1a07cb8b03ec27cdc	47	0	32	0	0	0	0	0	0	0	0	0	11	0	0	k__Bacteria; p__Proteobacteria; c__Gammaproteobacteria; o__Thiotrichales; f__Thiotrichaceae
a4ffa4ee0467cc7411304fe90ddb9a92	89	0	0	0	0	0	0	0	0	0	0	0	0	0	0	k__Bacteria; p__Actinobacteria; c__Acidimicrobiia; o__Acidimicrobiales; f__; g__; s__
226df7c598c76b0505adf8c837543c1c	42	0	47	0	0	0	0	0	0	0	0	0	0	0	0	k__Bacteria; p__Cyanobacteria; c__Chloroplast; o__; f__; g__; s__
435a18ea36e4d8fdd6d972fd89a3909b	18	67	0	0	0	0	0	0	0	0	0	0	0	0	4	k__Bacteria; p__SR1; c__; o__; f__; g__; s__
82f4025aa2349929103b11aaa4d4d3ce	0	89	0	0	0	0	0	0	0	0	0	0	0	0	0	k__Bacteria; p__GN02; c__BD1-5; o__; f__; g__; s__
2cbf421ccf042083fe157ef82f619930	0	0	0	0	0	89	0	0	0	0	0	0	0	0	0	k__Bacteria; p__Proteobacteria; c__Gammaproteobacteria; o__Alteromonadales; f__Psychromonadaceae; g__Psychromonas; s__
11ffe244a84110dee6e74be987daff3e	0	0	88	0	0	0	0	0	0	0	0	0	0	0	0	k__Bacteria; p__Proteobacteria; c__Alphaproteobacteria; o__Kiloniellales; f__; g__; s__
d14365a66611b7fc59db72d1751292c2	0	0	88	0	0	0	0	0	0	0	0	0	0	0	0	k__Bacteria; p__Proteobacteria; c__Deltaproteobacteria; o__Bdellovibrionales; f__Bacteriovoracaceae; g__; s__
a927fa934cf9d977992764c4dcba0b7d	0	0	0	0	0	0	0	0	0	0	0	0	88	0	0	k__Bacteria; p__Firmicutes; c__Clostridia; o__Clostridiales
7a17373718b38ed3e8a28eb245d5464d	87	0	0	0	0	0	0	0	0	0	0	0	0	0	0	k__Bacteria; p__Bacteroidetes; c__[Saprospirae]; o__[Saprospirales]; f__Saprospiraceae; g__; s__
ca4cbe7392c113cbc44016cfafb88d38	87	0	0	0	0	0	0	0	0	0	0	0	0	0	0	k__Bacteria; p__Bacteroidetes; c__[Saprospirae]; o__[Saprospirales]; f__Saprospiraceae; g__; s__
a2ac66e1427794ebd81e42475f57205b	87	0	0	0	0	0	0	0	0	0	0	0	0	0	0	k__Bacteria; p__Bacteroidetes; c__[Saprospirae]; o__[Saprospirales]; f__; g__; s__
7aa1b119ce777dbd72ea797b686e6c51	0	0	87	0	0	0	0	0	0	0	0	0	0	0	0	k__Bacteria; p__GN02; c__BD1-5; o__; f__; g__; s__
28e8cee608bb6332250305af82111939	0	0	87	0	0	0	0	0	0	0	0	0	0	0	0	k__Bacteria; p__Proteobacteria; c__Gammaproteobacteria; o__Thiohalorhabdales; f__; g__; s__
74dac7926f8fa89a1c7360f52c14e3c6	0	0	0	0	87	0	0	0	0	0	0	0	0	0	0	k__Bacteria; p__Proteobacteria; c__Gammaproteobacteria; o__Alteromonadales; f__Shewanellaceae; g__Shewanella
bed671b4676144142cebd192b690f499	0	0	0	0	0	0	52	0	0	0	0	0	35	0	0	k__Bacteria; p__Firmicutes; c__Clostridia; o__Clostridiales; f__Lachnospiraceae; g__Blautia; s__
f844c3bf3432360e7b6db8c19c7fc212	0	0	0	0	0	0	0	87	0	0	0	0	0	0	0	k__Bacteria; p__Spirochaetes; c__Spirochaetes; o__Spirochaetales; f__Spirochaetaceae; g__Spirochaeta; s__
721bbde09abf2f51fc7d8caeab5b22f1	0	0	0	0	0	0	0	0	0	0	0	66	0	0	21	k__Bacteria; p__Firmicutes; c__Clostridia; o__Clostridiales; f__Clostridiaceae
9d88acce7b2f13b58bf95d2f17ec8c2f	0	0	0	0	0	0	0	0	0	0	0	0	87	0	0	k__Bacteria; p__Bacteroidetes; c__Bacteroidia; o__Bacteroidales; f__Bacteroidaceae; g__Bacteroides
7df72dbfac78ede33aa7bba0f4f7333f	28	58	0	0	0	0	0	0	0	0	0	0	0	0	0	k__Bacteria; p__Bacteroidetes; c__[Saprospirae]; o__[Saprospirales]; f__Saprospiraceae; g__; s__
b449f5066387be07ee577a95585d45ca	0	0	0	0	0	0	0	17	0	0	0	0	69	0	0	k__Bacteria; p__Proteobacteria; c__Alphaproteobacteria; o__Rhizobiales; f__Rhizobiaceae; g__Agrobacterium; s__
ecc423b8fefd03a92aa1a97fc74a654c	0	0	0	0	0	0	0	0	0	0	0	0	0	86	0	k__Bacteria; p__Proteobacteria; c__Betaproteobacteria; o__Burkholderiales; f__Alcaligenaceae; g__Achromobacter; s__
09c9a2a679a816a194cd14617240679d	85	0	0	0	0	0	0	0	0	0	0	0	0	0	0	k__Bacteria; p__Bacteroidetes; c__[Saprospirae]; o__[Saprospirales]; f__Saprospiraceae; g__; s__
aa082a9aaadee3b7290e0371a94cdc50	0	85	0	0	0	0	0	0	0	0	0	0	0	0	0	k__Bacteria; p__Bacteroidetes; c__[Saprospirae]; o__[Saprospirales]; f__Chitinophagaceae; g__; s__
f387378a897340891d277b837ec4fa83	0	0	0	0	0	0	0	0	0	85	0	0	0	0	0	k__Bacteria; p__Bacteroidetes; c__Bacteroidia; o__Bacteroidales; f__Prevotellaceae; g__Prevotella; s__copri
282bf70528e95a3f81fd6089bf238a2b	84	0	0	0	0	0	0	0	0	0	0	0	0	0	0	k__Bacteria; p__Bacteroidetes; c__Sphingobacteriia; o__Sphingobacteriales; f__NS11-12; g__; s__
dcb6a75998dd9e637edf2a02f281dc55	83	0	0	0	0	0	0	0	0	0	0	0	0	0	0	k__Bacteria; p__Bacteroidetes; c__[Saprospirae]; o__[Saprospirales]; f__Saprospiraceae; g__; s__
26d6bdf4eb4f1daf826c5efa6f103407	0	0	0	0	0	0	0	0	0	83	0	0	0	0	0	k__Bacteria; p__Proteobacteria; c__Epsilonproteobacteria; o__Campylobacterales; f__Helicobacteraceae; g__Helicobacter; s__apodemus
f38817dd23ca2079070dc5728d20ae52	82	0	0	0	0	0	0	0	0	0	0	0	0	0	0	k__Bacteria; p__Proteobacteria; c__Alphaproteobacteria; o__Kiloniellales; f__; g__; s__
345181abb00f68a53024667a88723a36	0	0	0	38	29	0	0	3	0	12	0	0	0	0	0	k__Bacteria; p__Proteobacteria; c__Deltaproteobacteria; o__Desulfovibrionales; f__Desulfovibrionaceae; g__Desulfovibrio; s__
763e8b0537b3dcc8de18fe2024bdfb99	0	0	0	0	0	0	0	0	0	0	0	0	82	0	0	k__Bacteria; p__Bacteroidetes; c__Flavobacteriia; o__Flavobacteriales; f__Flavobacteriaceae; g__; s__
cf381b7b7ad3c8de3c5909dab3f68543	0	0	0	0	0	0	0	0	0	0	0	0	0	82	0	k__Bacteria; p__Proteobacteria; c__Betaproteobacteria; o__Burkholderiales; f__Burkholderiaceae; g__Salinispora; s__
03e1b9a251a4b1e0e8cbd810bf6936aa	80	0	0	0	0	0	0	0	0	0	0	0	0	0	0	k__Bacteria; p__Proteobacteria; c__Betaproteobacteria; o__Burkholderiales
c9287b740399ccc3e07bb6dca51dc47e	80	0	0	0	0	0	0	0	0	0	0	0	0	0	0	k__Bacteria; p__Bacteroidetes; c__[Saprospirae]; o__[Saprospirales]; f__Saprospiraceae; g__; s__
cbef40f459197faa8de7bba6a4764a34	0	0	0	0	0	0	0	0	0	0	0	0	0	80	0	k__Bacteria; p__Bacteroidetes; c__Bacteroidia; o__Bacteroidales; f__Prevotellaceae; g__Prevotella; s__pallens
8001c12bb3946ce848f78a3104b08e14	79	0	0	0	0	0	0	0	0	0	0	0	0	0	0	k__Bacteria; p__Verrucomicrobia; c__Verrucomicrobiae; o__Verrucomicrobiales; f__Verrucomicrobiaceae; g__; s__
1a55591c1cd1a352805175faa329c245	79	0	0	0	0	0	0	0	0	0	0	0	0	0	0	k__Bacteria; p__Cyanobacteria; c__Chloroplast; o__Stramenopiles; f__; g__; s__
8a064d5166097de7f9af0cfddfe8d5ae	51	28	0	0	0	0	0	0	0	0	0	0	0	0	0	k__Bacteria; p__Bacteroidetes; c__[Saprospirae]; o__[Saprospirales]; f__Saprospiraceae; g__; s__
5aa488f55b2ebeea2b6f82cea1aba9c7	0	0	79	0	0	0	0	0	0	0	0	0	0	0	0	k__Bacteria; p__Bacteroidetes; c__Flavobacteriia; o__Flavobacteriales; f__Flavobacteriaceae; g__Gilvibacter; s__sediminis
09f9294499192d4eecf29e85501cc425	0	0	0	0	0	0	0	0	0	0	0	0	0	0	79	k__Bacteria; p__Bacteroidetes; c__Flavobacteriia; o__Flavobacteriales; f__[Weeksellaceae]; g__; s__
93afb9770692b8d2feb002f7c58afbb6	78	0	0	0	0	0	0	0	0	0	0	0	0	0	0	k__Bacteria; p__Proteobacteria; c__Alphaproteobacteria; o__Rhodobacterales; f__Hyphomonadaceae; g__; s__
511a839be91f8c0c53f3de6a2d07a709	0	0	78	0	0	0	0	0	0	0	0	0	0	0	0	k__Bacteria; p__Bacteroidetes; c__[Saprospirae]; o__[Saprospirales]; f__Saprospiraceae; g__; s__
d76d59ec71de0e3b22da0c9cd564d41a	0	0	0	0	0	0	0	0	0	78	0	0	0	0	0	k__Bacteria; p__Firmicutes; c__Clostridia; o__Clostridiales; f__Lachnospiraceae
3516b9ff4b09528b67c48108edcfb2f0	0	0	0	0	0	0	0	0	0	0	0	0	0	78	0	k__Bacteria; p__Bacteroidetes; c__Flavobacteriia; o__Flavobacteriales; f__[Weeksellaceae]; g__Chryseobacterium; s__
f4734346135fac6aea062d5fb0908cd3	77	0	0	0	0	0	0	0	0	0	0	0	0	0	0	k__Bacteria; p__Bacteroidetes; c__[Saprospirae]; o__[Saprospirales]; f__Saprospiraceae; g__; s__
426213d336487cd177d26abe72b69308	0	0	77	0	0	0	0	0	0	0	0	0	0	0	0	k__Bacteria; p__Proteobacteria; c__Deltaproteobacteria; o__Bdellovibrionales; f__Bdellovibrionaceae; g__Bdellovibrio; s__
f505befbe1ca7e2f81e475fa9e2fcc98	0	0	0	0	0	0	36	0	0	0	0	0	41	0	0	k__Bacteria; p__Proteobacteria; c__Alphaproteobacteria; o__Caulobacterales; f__Caulobacteraceae
c54aef8ab16c840734a5c141f8032817	0	0	0	0	0	0	0	0	77	0	0	0	0	0	0	k__Bacteria; p__Proteobacteria; c__Alphaproteobacteria; o__Rhodobacterales; f__Rhodobacteraceae
9af3467db68cf6063627304cecd46a65	0	0	0	0	0	0	0	0	0	77	0	0	0	0	0	k__Bacteria; p__Proteobacteria; c__Gammaproteobacteria; o__Pseudomonadales; f__Pseudomonadaceae; g__Pseudomonas; s__
bd7be2b6650fab06db73c573a51d9011	76	0	0	0	0	0	0	0	0	0	0	0	0	0	0	k__Bacteria; p__Bacteroidetes; c__Cytophagia; o__Cytophagales; f__Flammeovirgaceae; g__; s__
5e5544273bc1ad1004e1682bc30c59c6	76	0	0	0	0	0	0	0	0	0	0	0	0	0	0	k__Bacteria; p__Bacteroidetes; c__[Saprospirae]; o__[Saprospirales]; f__Saprospiraceae; g__; s__
14105505af509a5f91b363357d30af5e	76	0	0	0	0	0	0	0	0	0	0	0	0	0	0	k__Bacteria; p__Proteobacteria; c__Gammaproteobacteria; o__Alteromonadales; f__Alteromonadaceae
59f0618429b5b16d544650133bd0ccf5	76	0	0	0	0	0	0	0	0	0	0	0	0	0	0	k__Bacteria; p__Bacteroidetes; c__[Saprospirae]; o__[Saprospirales]; f__Saprospiraceae; g__; s__
e417c151046ba195520fed7677425096	41	0	0	0	0	0	0	0	0	0	0	0	35	0	0	k__Bacteria; p__Proteobacteria; c__Gammaproteobacteria; o__Alteromonadales; f__Alteromonadaceae; g__Candidatus Endobugula; s__
dc3ad941603618f5a6982453a2867ecd	0	0	76	0	0	0	0	0	0	0	0	0	0	0	0	k__Bacteria; p__Proteobacteria; c__Gammaproteobacteria; o__Alteromonadales; f__Alteromonadaceae; g__unclassified; s__Pseudomonadales
4353e81d51894c2d88ed68ef70e9b957	0	0	0	0	0	76	0	0	0	0	0	0	0	0	0	k__Bacteria; p__Bacteroidetes
991beb9711a2c2fe45d78cd69489c1a3	75	0	0	0	0	0	0	0	0	0	0	0	0	0	0	k__Bacteria; p__Bacteroidetes; c__[Saprospirae]; o__[Saprospirales]; f__Saprospiraceae; g__; s__
83514638ef4f296a37f95e2be761cc0b	74	0	0	0	0	0	0	0	0	0	0	0	0	0	0	k__Bacteria; p__Proteobacteria; c__Alphaproteobacteria; o__; f__; g__; s__
46dd83d5d757a32e668e17157ffd7c41	74	0	0	0	0	0	0	0	0	0	0	0	0	0	0	k__Bacteria; p__Bacteroidetes; c__[Saprospirae]; o__[Saprospirales]; f__Saprospiraceae; g__; s__
22de4db3f7fc86198d92a23abb550ffa	0	0	0	0	0	0	0	0	0	0	0	0	74	0	0	k__Bacteria; p__Proteobacteria; c__Gammaproteobacteria; o__Alteromonadales; f__Colwelliaceae; g__Thalassomonas; s__
5e8593a6e3ba27fafdb16ace1a3de4fe	73	0	0	0	0	0	0	0	0	0	0	0	0	0	0	k__Bacteria; p__Verrucomicrobia; c__Verrucomicrobiae; o__Verrucomicrobiales; f__Verrucomicrobiaceae; g__; s__
6c43aca194dd31b91d148c488a65d2f9	73	0	0	0	0	0	0	0	0	0	0	0	0	0	0	k__Bacteria; p__Bacteroidetes; c__[Saprospirae]; o__[Saprospirales]; f__; g__; s__
ab03a1fe0d0c61b1a776022aef683f3d	73	0	0	0	0	0	0	0	0	0	0	0	0	0	0	k__Bacteria; p__Actinobacteria; c__Acidimicrobiia; o__Acidimicrobiales; f__JdFBGBact; g__; s__
7b54ee6245b348261f79cd7b30e44b8d	73	0	0	0	0	0	0	0	0	0	0	0	0	0	0	k__Bacteria; p__Bacteroidetes; c__[Saprospirae]; o__[Saprospirales]; f__Saprospiraceae; g__; s__
94e57b830b2196a64ed739a4895da2eb	73	0	0	0	0	0	0	0	0	0	0	0	0	0	0	k__Bacteria; p__Planctomycetes; c__Planctomycetia; o__Pirellulales; f__Pirellulaceae; g__; s__
f3bb3a77bcffe73b4d6e9d033066876f	37	36	0	0	0	0	0	0	0	0	0	0	0	0	0	k__Bacteria; p__Bacteroidetes; c__[Saprospirae]; o__[Saprospirales]; f__Saprospiraceae; g__Saprospira; s__
a1deaaf0aeaee1963f22f598b43bbe9a	31	0	42	0	0	0	0	0	0	0	0	0	0	0	0	k__Bacteria; p__Verrucomicrobia; c__Verrucomicrobiae; o__Verrucomicrobiales; f__Verrucomicrobiaceae; g__Rubritalea; s__
baae0a9f4601dd266225d670e26a28dd	0	73	0	0	0	0	0	0	0	0	0	0	0	0	0	k__Bacteria; p__Proteobacteria; c__Gammaproteobacteria; o__Alteromonadales; f__Alteromonadaceae
36a23b82c80f21796926d7fcfd83c56e	0	0	73	0	0	0	0	0	0	0	0	0	0	0	0	k__Bacteria; p__Bacteroidetes; c__[Saprospirae]; o__[Saprospirales]; f__Saprospiraceae; g__; s__
7d3cdefa4864c1dfc499286d7373569b	0	0	73	0	0	0	0	0	0	0	0	0	0	0	0	k__Bacteria; p__Proteobacteria; c__Alphaproteobacteria; o__Rhodobacterales; f__Rhodobacteraceae
d91997a17006e58ebdf59aa7fb8dc3db	0	0	0	0	0	0	0	0	0	24	0	0	0	48	0	k__Bacteria; p__Proteobacteria; c__Betaproteobacteria; o__Neisseriales; f__Neisseriaceae; g__Vogesella; s__
b88ff754cdf3106d9717f83e30f79d8d	71	0	0	0	0	0	0	0	0	0	0	0	0	0	0	k__Bacteria; p__Bacteroidetes; c__[Saprospirae]; o__[Saprospirales]; f__Saprospiraceae; g__; s__
df1651655fadc678a520ac54da81379a	71	0	0	0	0	0	0	0	0	0	0	0	0	0	0	k__Bacteria; p__Bacteroidetes; c__[Saprospirae]; o__[Saprospirales]; f__Saprospiraceae; g__; s__
b412ae178d00f4610eb08e2c5f1070e2	42	0	0	0	0	0	0	0	0	29	0	0	0	0	0	k__Bacteria; p__Proteobacteria; c__Alphaproteobacteria; o__Rhodobacterales; f__Hyphomonadaceae; g__; s__
8cd2aa0652a7eb11fedca3dbfd58bb83	16	36	19	0	0	0	0	0	0	0	0	0	0	0	0	k__Bacteria; p__SR1; c__; o__; f__; g__; s__
c26c0b9407435bc55da7b43a04f4ccc2	0	0	0	71	0	0	0	0	0	0	0	0	0	0	0	k__Bacteria; p__Proteobacteria; c__Gammaproteobacteria; o__Alteromonadales; f__Alteromonadaceae; g__; s__
72a3817ae8271c5d26e4b72194bb08ca	0	0	0	20	51	0	0	0	0	0	0	0	0	0	0	k__Bacteria; p__Proteobacteria; c__Deltaproteobacteria; o__Desulfobacterales; f__Desulfobacteraceae
a988f728a175572cfe728c24cb89900a	0	0	70	0	0	0	0	0	0	0	0	0	0	0	0	k__Bacteria; p__Proteobacteria; c__Gammaproteobacteria
ea5114b2e35c6ea63901f2e114fa7f39	0	0	70	0	0	0	0	0	0	0	0	0	0	0	0	k__Bacteria; p__Bacteroidetes; c__Flavobacteriia; o__Flavobacteriales; f__Flavobacteriaceae; g__Lutimonas; s__
59ebd9263365d0c9bf75ebf52017650c	0	0	0	0	0	0	70	0	0	0	0	0	0	0	0	k__Bacteria; p__Bacteroidetes; c__Flavobacteriia; o__Flavobacteriales; f__Flavobacteriaceae; g__Lutibacter
9b4036adb487adfe4ca484346b5b9a7b	0	0	0	0	0	0	0	0	0	0	0	0	0	0	70	k__Bacteria; p__Firmicutes; c__Clostridia; o__Clostridiales
2286625f6916c2ab3000d666e6e6b3dc	69	0	0	0	0	0	0	0	0	0	0	0	0	0	0	k__Bacteria; p__Bacteroidetes; c__[Saprospirae]; o__[Saprospirales]; f__; g__; s__
2a99e2e3ccb470054755fd83c82c9c16	0	0	69	0	0	0	0	0	0	0	0	0	0	0	0	k__Bacteria; p__Proteobacteria; c__Betaproteobacteria; o__Methylophilales; f__Methylophilaceae; g__Methylotenera; s__mobilis
de3095bcafd4dee0e7ff3635ca701bd5	0	0	69	0	0	0	0	0	0	0	0	0	0	0	0	k__Bacteria; p__Proteobacteria; c__Gammaproteobacteria; o__Alteromonadales; f__Alteromonadaceae; g__; s__
598a4d7fc66f2fe2315a76eeb09f4ff6	0	0	0	0	69	0	0	0	0	0	0	0	0	0	0	k__Bacteria; p__Proteobacteria; c__Deltaproteobacteria; o__Desulfovibrionales; f__Desulfovibrionaceae; g__Desulfovibrio; s__
030397a368ee38e3c7b8816fd177f6b4	68	0	0	0	0	0	0	0	0	0	0	0	0	0	0	k__Bacteria; p__Bacteroidetes; c__Flavobacteriia; o__Flavobacteriales; f__Flavobacteriaceae; g__Polaribacter; s__
b368fe814bf9e2eaca87adbce5ed4a6e	68	0	0	0	0	0	0	0	0	0	0	0	0	0	0	k__Bacteria; p__Bacteroidetes; c__[Saprospirae]; o__[Saprospirales]; f__Saprospiraceae; g__; s__
e592b66fc9bf7087f71860b5102306c1	33	35	0	0	0	0	0	0	0	0	0	0	0	0	0	k__Bacteria; p__Proteobacteria; c__Alphaproteobacteria
159a4815b2cdcfeffe7e7578f9e1b651	0	68	0	0	0	0	0	0	0	0	0	0	0	0	0	k__Bacteria; p__Proteobacteria; c__Deltaproteobacteria; o__Bdellovibrionales; f__Bdellovibrionaceae; g__Bdellovibrio; s__
2a9b63460e110b2f9e8b1783044ddb6a	0	0	0	0	0	0	68	0	0	0	0	0	0	0	0	k__Bacteria; p__Proteobacteria; c__Deltaproteobacteria; o__Desulfobacterales; f__Desulfobulbaceae; g__Desulfotalea; s__
3d34188991dcde8e6eaff090788052aa	0	0	0	0	0	0	0	0	0	0	0	0	0	68	0	k__Bacteria; p__Bacteroidetes; c__Flavobacteriia; o__Flavobacteriales; f__Flavobacteriaceae; g__Flavobacterium; s__
06a17964684ad95e2ee6c0cbf14bfe87	67	0	0	0	0	0	0	0	0	0	0	0	0	0	0	k__Bacteria; p__Bacteroidetes
d7a918a7525eed5b6550138bffa096d9	67	0	0	0	0	0	0	0	0	0	0	0	0	0	0	k__Bacteria; p__Proteobacteria; c__Gammaproteobacteria; o__Chromatiales; f__; g__; s__
9f13fbe002a0ec4ae61a461e52594174	67	0	0	0	0	0	0	0	0	0	0	0	0	0	0	k__Bacteria; p__Bacteroidetes; c__Flavobacteriia; o__Flavobacteriales; f__; g__; s__
fa6a3e4835c460145303983b6e90b5d1	67	0	0	0	0	0	0	0	0	0	0	0	0	0	0	k__Bacteria; p__Bacteroidetes; c__[Saprospirae]; o__[Saprospirales]; f__; g__; s__
4eec64e26ba6ab8dc0be1e62d7bc5874	21	0	46	0	0	0	0	0	0	0	0	0	0	0	0	k__Bacteria; p__Proteobacteria; c__Gammaproteobacteria
8ffea8d3f33ea89c7045dc7135cfda65	0	67	0	0	0	0	0	0	0	0	0	0	0	0	0	k__Bacteria; p__Bacteroidetes; c__Flavobacteriia; o__Flavobacteriales; f__; g__; s__
950c128fb23855f40d44e21e86b63c27	0	0	67	0	0	0	0	0	0	0	0	0	0	0	0	k__Bacteria; p__Bacteroidetes; c__[Saprospirae]; o__[Saprospirales]; f__Saprospiraceae; g__; s__
609efbdb270413f67b8f7ec853b1489c	0	0	0	8	0	0	0	17	42	0	0	0	0	0	0	k__Bacteria; p__Spirochaetes; c__Spirochaetes; o__; f__; g__; s__
8d2eecf771f0ad889494254a60c54a10	0	0	0	0	0	0	0	0	0	67	0	0	0	0	0	k__Bacteria; p__Proteobacteria; c__Gammaproteobacteria; o__Oceanospirillales; f__; g__; s__
9ef105f295a61faeca1bf3a19307395d	66	0	0	0	0	0	0	0	0	0	0	0	0	0	0	k__Bacteria; p__Bacteroidetes; c__[Saprospirae]; o__[Saprospirales]; f__Saprospiraceae; g__; s__
ba401d97a3d1fd259b0c9abfb61197a6	0	0	66	0	0	0	0	0	0	0	0	0	0	0	0	k__Bacteria; p__Bacteroidetes; c__[Saprospirae]; o__[Saprospirales]; f__Saprospiraceae; g__; s__
478ed03cbeca4e38671a43acb5f97551	65	0	0	0	0	0	0	0	0	0	0	0	0	0	0	k__Bacteria; p__Actinobacteria; c__Acidimicrobiia; o__Acidimicrobiales; f__JdFBGBact; g__; s__
73266cc50200d8a1a42434052533b949	65	0	0	0	0	0	0	0	0	0	0	0	0	0	0	k__Bacteria; p__Bacteroidetes; c__[Saprospirae]; o__[Saprospirales]; f__Saprospiraceae; g__; s__
d7f955473f164b08622bc036c0604b1b	32	0	33	0	0	0	0	0	0	0	0	0	0	0	0	k__Bacteria; p__Planctomycetes; c__Planctomycetia; o__Pirellulales; f__Pirellulaceae; g__; s__
50b6479d11c8db8422af9c37aeb93b9c	31	34	0	0	0	0	0	0	0	0	0	0	0	0	0	k__Bacteria; p__Bacteroidetes; c__[Saprospirae]; o__[Saprospirales]; f__Saprospiraceae; g__; s__
2991c3b434900ecc60487ed314bfc27f	0	0	65	0	0	0	0	0	0	0	0	0	0	0	0	k__Bacteria; p__Bacteroidetes; c__[Saprospirae]; o__[Saprospirales]; f__Saprospiraceae; g__; s__
ea136a7b581ca452588009424c1ab52f	0	0	0	0	0	0	0	0	0	0	0	0	0	65	0	k__Bacteria; p__Proteobacteria; c__Gammaproteobacteria; o__Pseudomonadales; f__Pseudomonadaceae
0f97b311e34c65e91cd4e2a202dedd24	0	0	0	0	0	0	0	0	0	0	0	0	0	65	0	k__Bacteria; p__Bacteroidetes; c__Flavobacteriia; o__Flavobacteriales; f__[Weeksellaceae]; g__Cloacibacterium; s__
14f53abb82e3045b696580dbb845d2fc	64	0	0	0	0	0	0	0	0	0	0	0	0	0	0	k__Bacteria; p__Proteobacteria; c__Deltaproteobacteria; o__; f__; g__; s__
5d58748aba9087518517ec5e7fbed661	64	0	0	0	0	0	0	0	0	0	0	0	0	0	0	k__Bacteria; p__Bacteroidetes; c__[Saprospirae]; o__[Saprospirales]; f__Saprospiraceae; g__; s__
554da4a3272b451c30a7e5298f467965	0	0	64	0	0	0	0	0	0	0	0	0	0	0	0	k__Bacteria; p__Bacteroidetes
620aae5af5a3bf3d27ea3fbff1f768ce	0	0	0	0	0	0	0	0	0	0	0	0	0	64	0	k__Bacteria; p__Proteobacteria; c__Alphaproteobacteria; o__Rhodospirillales; f__Acetobacteraceae; g__Roseomonas; s__rosea
c3d4b58fe1f20b718bffce1c0f193134	0	0	0	0	0	0	0	0	0	0	0	0	0	64	0	k__Bacteria; p__Proteobacteria; c__Alphaproteobacteria; o__Rhodobacterales; f__Rhodobacteraceae; g__Paracoccus
01abc5ac245b3407939f75995fd601f4	63	0	0	0	0	0	0	0	0	0	0	0	0	0	0	k__Bacteria; p__Verrucomicrobia; c__Verrucomicrobiae; o__Verrucomicrobiales; f__Verrucomicrobiaceae; g__MSBL3; s__
24e2b9e474a3fff9a00dc6fc2da45af3	0	0	0	0	0	0	63	0	0	0	0	0	0	0	0	k__Bacteria; p__Firmicutes; c__Clostridia; o__Clostridiales
fc6622c636a5210293fb2873fc4761d9	0	0	0	0	0	0	0	0	0	0	0	0	0	63	0	k__Bacteria; p__Proteobacteria; c__Alphaproteobacteria; o__Rhizobiales; f__Rhizobiaceae; g__Agrobacterium; s__
e5c19d7800b18015f3a917fc015fc42f	0	0	0	0	0	0	0	0	0	0	0	0	0	63	0	k__Bacteria; p__Proteobacteria; c__Gammaproteobacteria; o__Pseudomonadales; f__Moraxellaceae; g__Enhydrobacter; s__
603d38b79ecf4e57df55e8e7fdf37598	0	0	0	0	0	0	0	0	0	0	0	0	0	62	0	k__Bacteria; p__Cyanobacteria; c__ML635J-21; o__; f__; g__; s__
bab5b6b5210988815e50e099241198ac	61	0	0	0	0	0	0	0	0	0	0	0	0	0	0	k__Bacteria; p__Bacteroidetes; c__Flavobacteriia; o__Flavobacteriales; f__; g__; s__
1e63564dc26ca56c52b18f6f5fe808d9	0	0	0	61	0	0	0	0	0	0	0	0	0	0	0	k__Bacteria; p__Proteobacteria; c__Gammaproteobacteria; o__Alteromonadales; f__Psychromonadaceae; g__Psychromonas; s__
1efe887de1bdd596c9461281fe80d17f	0	0	0	0	0	0	0	0	0	0	0	0	0	61	0	k__Bacteria; p__Proteobacteria; c__Alphaproteobacteria; o__Rhodospirillales; f__Acetobacteraceae; g__Roseomonas; s__mucosa
ad74eabc2b6ff455a8f1892bee15a3cc	0	0	0	0	0	0	0	0	0	0	0	0	0	0	61	k__Bacteria; p__Tenericutes; c__Mollicutes; o__RF39; f__; g__; s__
477ba14bdc96bdbda82191485fd0e1b2	60	0	0	0	0	0	0	0	0	0	0	0	0	0	0	k__Bacteria; p__Verrucomicrobia; c__Verrucomicrobiae; o__Verrucomicrobiales; f__Verrucomicrobiaceae
7cf372af41952456baf9094ee8fbdeba	60	0	0	0	0	0	0	0	0	0	0	0	0	0	0	k__Bacteria; p__Bacteroidetes; c__[Saprospirae]; o__[Saprospirales]; f__; g__; s__
b288f666aa7d3d5dcc9a926e727a5642	8	0	52	0	0	0	0	0	0	0	0	0	0	0	0	k__Bacteria; p__Bacteroidetes; c__[Saprospirae]; o__[Saprospirales]; f__Saprospiraceae; g__Portibacter; s__lacus
1f0532e025d966a685fd0d1f3144bc8a	0	0	0	0	0	0	0	0	0	29	0	31	0	0	0	k__Bacteria; p__Firmicutes; c__Clostridia; o__Clostridiales; f__Peptostreptococcaceae; g__Peptostreptococcus; s__
f5e65944985d39991cba3fab949a0150	0	0	0	0	0	0	0	0	0	0	0	60	0	0	0	k__Bacteria; p__Firmicutes; c__Clostridia; o__Clostridiales; f__; g__; s__
1b0a05c882edc662de1d5697b7394ff8	0	59	0	0	0	0	0	0	0	0	0	0	0	0	0	k__Bacteria; p__Bacteroidetes; c__[Saprospirae]; o__[Saprospirales]; f__Saprospiraceae; g__; s__
bbb305c4dba52d51b1b22b12bb55ca7e	0	0	0	11	0	44	0	0	0	0	0	0	4	0	0	k__Bacteria; p__Bacteroidetes; c__Bacteroidia; o__Bacteroidales; f__; g__; s__
6c989c1845773558b08954093ba7bc6d	58	0	0	0	0	0	0	0	0	0	0	0	0	0	0	k__Bacteria; p__Actinobacteria; c__Acidimicrobiia; o__Acidimicrobiales
165de7f1103a681980c2625209d222ea	58	0	0	0	0	0	0	0	0	0	0	0	0	0	0	k__Bacteria; p__Bacteroidetes; c__[Saprospirae]; o__[Saprospirales]; f__; g__; s__
2f83f58697daf4c32bc15b8be9fc44bc	58	0	0	0	0	0	0	0	0	0	0	0	0	0	0	k__Bacteria; p__Proteobacteria; c__Alphaproteobacteria; o__BD7-3; f__; g__; s__
21760a333b5059573c43b946d48992f5	58	0	0	0	0	0	0	0	0	0	0	0	0	0	0	k__Bacteria; p__Proteobacteria; c__Alphaproteobacteria; o__BD7-3; f__; g__; s__
699df2ed93ea2ec71338ef381492fb73	44	0	14	0	0	0	0	0	0	0	0	0	0	0	0	k__Bacteria; p__Proteobacteria; c__Alphaproteobacteria; o__Rickettsiales; f__; g__; s__
682363a87cc87ab42ba172e2bb824faa	0	58	0	0	0	0	0	0	0	0	0	0	0	0	0	k__Bacteria; p__Verrucomicrobia; c__Verrucomicrobiae; o__Verrucomicrobiales; f__Verrucomicrobiaceae
7b415b465758178eb7420c34e6f3db65	0	0	58	0	0	0	0	0	0	0	0	0	0	0	0	k__Bacteria; p__Verrucomicrobia; c__Verrucomicrobiae; o__Verrucomicrobiales; f__Verrucomicrobiaceae; g__; s__
f38c1d9dd8cdad4795c1cfb753b46f93	0	0	0	23	0	35	0	0	0	0	0	0	0	0	0	k__Bacteria; p__Verrucomicrobia; c__Verruco-5
cf4429dab1088243acef8df8bd90e321	0	0	0	0	0	0	58	0	0	0	0	0	0	0	0	k__Bacteria; p__Firmicutes; c__Clostridia; o__Clostridiales
1ba85d0cb113a2448402ef1324d66cf4	0	0	0	0	0	0	30	0	28	0	0	0	0	0	0	k__Bacteria; p__Firmicutes; c__Clostridia; o__Clostridiales; f__Peptococcaceae; g__; s__
27486b6d950e3fbb5292b13bdd7e6b09	57	0	0	0	0	0	0	0	0	0	0	0	0	0	0	k__Bacteria; p__Bacteroidetes; c__[Saprospirae]; o__[Saprospirales]; f__; g__; s__
2f81ec7f04ae8dc13b24cc43f83b799a	57	0	0	0	0	0	0	0	0	0	0	0	0	0	0	k__Bacteria; p__Proteobacteria; c__Gammaproteobacteria
3efeeb26ebeade0bbda779149d161dc0	57	0	0	0	0	0	0	0	0	0	0	0	0	0	0	k__Bacteria; p__Verrucomicrobia; c__Verrucomicrobiae; o__Verrucomicrobiales; f__Verrucomicrobiaceae; g__; s__
4921564c4f2b1e4877e5665fc31c36d9	0	0	31	0	0	0	0	0	0	0	0	0	26	0	0	k__Bacteria; p__Proteobacteria; c__Gammaproteobacteria; o__Alteromonadales; f__Alteromonadaceae; g__Glaciecola; s__punicea
5344a4da906b935a63e5735cca3967da	0	0	0	0	0	0	57	0	0	0	0	0	0	0	0	k__Bacteria; p__Bacteroidetes; c__Bacteroidia; o__Bacteroidales; f__; g__; s__
2792441eafdfdac78c484310022d9d20	0	0	0	0	0	0	0	0	34	0	0	23	0	0	0	k__Bacteria; p__Proteobacteria; c__Alphaproteobacteria; o__Rickettsiales; f__; g__; s__
07da22cab5c55a4badb462bcbbded642	0	0	0	0	0	0	0	0	0	0	0	0	57	0	0	k__Bacteria; p__Proteobacteria; c__Alphaproteobacteria; o__Rhizobiales; f__Phyllobacteriaceae; g__Phyllobacterium; s__
39e4f03077ff0b5e0956302ace19d3d6	56	0	0	0	0	0	0	0	0	0	0	0	0	0	0	k__Bacteria; p__Bacteroidetes; c__[Saprospirae]; o__[Saprospirales]; f__Saprospiraceae; g__; s__
799d0aee995ee7d0b780c48f5803cbc1	56	0	0	0	0	0	0	0	0	0	0	0	0	0	0	k__Bacteria; p__Bacteroidetes; c__[Saprospirae]; o__[Saprospirales]; f__Saprospiraceae; g__; s__
b1709ef67fbdf0fdd6287b375a520e8d	56	0	0	0	0	0	0	0	0	0	0	0	0	0	0	k__Bacteria; p__Proteobacteria; c__Deltaproteobacteria; o__Myxococcales; f__OM27; g__; s__
a900b6678ce86851fb16bfafb87f3326	0	0	0	0	0	0	0	0	0	0	0	0	56	0	0	k__Bacteria; p__Proteobacteria; c__Gammaproteobacteria; o__Oceanospirillales; f__; g__; s__
5eba0b13ddcae254a45dced05938178c	55	0	0	0	0	0	0	0	0	0	0	0	0	0	0	k__Bacteria; p__Bacteroidetes; c__[Saprospirae]; o__[Saprospirales]; f__Saprospiraceae; g__; s__
c88582964583b57010c8a24b6f21daec	0	0	55	0	0	0	0	0	0	0	0	0	0	0	0	k__Bacteria; p__Cyanobacteria; c__Chloroplast; o__Stramenopiles; f__; g__; s__
12322f15c5dcca422f121c2e90eb3566	0	0	0	0	0	0	0	0	0	0	0	0	0	55	0	k__Bacteria; p__Proteobacteria; c__Alphaproteobacteria; o__Caulobacterales; f__Caulobacteraceae; g__Brevundimonas; s__diminuta
4f3e0c3fa322917017f9280f2d161a02	54	0	0	0	0	0	0	0	0	0	0	0	0	0	0	k__Bacteria; p__Actinobacteria; c__Acidimicrobiia; o__Acidimicrobiales
5867a02f626d53c70649a06800049604	54	0	0	0	0	0	0	0	0	0	0	0	0	0	0	k__Bacteria; p__Verrucomicrobia; c__Verrucomicrobiae; o__Verrucomicrobiales; f__Verrucomicrobiaceae; g__; s__
ca230262e8f9c1e33852d876eea5b349	54	0	0	0	0	0	0	0	0	0	0	0	0	0	0	k__Bacteria; p__Proteobacteria; c__Deltaproteobacteria; o__Myxococcales; f__; g__; s__
7347d9486f86cac5380029356825be32	0	54	0	0	0	0	0	0	0	0	0	0	0	0	0	k__Bacteria; p__Bacteroidetes; c__[Saprospirae]; o__[Saprospirales]; f__Chitinophagaceae; g__; s__
dbb80dcdb832ab4a9ef93b8d5c6566d1	0	0	0	0	0	0	0	54	0	0	0	0	0	0	0	k__Bacteria; p__Firmicutes; c__Clostridia; o__Clostridiales; f__Ruminococcaceae; g__; s__
6fa5793f4d5ed82dc752a1775f8aa5d4	0	0	0	0	0	0	0	0	0	54	0	0	0	0	0	k__Bacteria; p__Proteobacteria; c__Alphaproteobacteria; o__Rickettsiales; f__Rickettsiaceae; g__Rickettsia; s__
208a08b90e13b04d2ef2f584535a2d39	0	0	0	0	0	0	0	0	0	31	0	23	0	0	0	k__Bacteria; p__Deferribacteres; c__Deferribacteres; o__Deferribacterales; f__Deferribacteraceae; g__Mucispirillum; s__schaedleri
e148209a3f3008b34aba1b962d976e8b	53	0	0	0	0	0	0	0	0	0	0	0	0	0	0	k__Bacteria; p__Verrucomicrobia; c__Verrucomicrobiae; o__Verrucomicrobiales; f__Verrucomicrobiaceae; g__; s__
885ba7abf748b466f8f887852fdf51d2	53	0	0	0	0	0	0	0	0	0	0	0	0	0	0	k__Bacteria; p__Proteobacteria; c__Gammaproteobacteria; o__; f__; g__; s__
e7dcbef552f1403218067f707cfd6214	28	25	0	0	0	0	0	0	0	0	0	0	0	0	0	k__Bacteria; p__Proteobacteria; c__Deltaproteobacteria; o__Spirobacillales; f__; g__; s__
bf6173e3a5564b338bc3a99d3cf0070a	26	27	0	0	0	0	0	0	0	0	0	0	0	0	0	k__Bacteria; p__Proteobacteria; c__Gammaproteobacteria
915805fad73007d9762ade47ca61bf6a	0	0	53	0	0	0	0	0	0	0	0	0	0	0	0	k__Bacteria; p__Bacteroidetes; c__Flavobacteriia; o__Flavobacteriales; f__; g__; s__
920ca37dc866c999f7890c725165b4e5	0	0	53	0	0	0	0	0	0	0	0	0	0	0	0	k__Bacteria; p__Proteobacteria; c__Gammaproteobacteria; o__Thiotrichales; f__Piscirickettsiaceae; g__; s__
e15e19adaa4ddfb7dbe8291b5afe04c9	0	0	0	0	0	0	53	0	0	0	0	0	0	0	0	k__Bacteria; p__Bacteroidetes; c__Bacteroidia; o__Bacteroidales; f__; g__; s__
415f48abd9a64c8aef4cd1baae899a20	0	0	0	0	0	0	0	0	0	0	0	53	0	0	0	k__Bacteria; p__Verrucomicrobia; c__Verruco-5
4c99063a98b560e23602bb9a246bf6f9	0	0	0	0	0	0	0	0	0	0	0	0	53	0	0	k__Bacteria; p__Cyanobacteria; c__Chloroplast; o__Stramenopiles; f__; g__; s__
3bf96b2fcbeaee99062ee1bb1ad9d76c	0	0	52	0	0	0	0	0	0	0	0	0	0	0	0	k__Bacteria; p__Bacteroidetes; c__Flavobacteriia; o__Flavobacteriales; f__; g__; s__
0af51ca2bd74a5df5b5601b0d0df812f	0	0	52	0	0	0	0	0	0	0	0	0	0	0	0	k__Bacteria; p__Bacteroidetes; c__[Saprospirae]; o__[Saprospirales]; f__Saprospiraceae; g__; s__
adbccf52caa047ca9190a55cd4228c4c	51	0	0	0	0	0	0	0	0	0	0	0	0	0	0	k__Bacteria; p__Verrucomicrobia; c__Verrucomicrobiae; o__Verrucomicrobiales; f__Verrucomicrobiaceae; g__; s__
ea9593c0f992cc64f15c4db6d30f183c	51	0	0	0	0	0	0	0	0	0	0	0	0	0	0	k__Bacteria; p__Bacteroidetes; c__[Saprospirae]; o__[Saprospirales]; f__Saprospiraceae; g__; s__
8624ae0983a877eb8c1b57d111619943	51	0	0	0	0	0	0	0	0	0	0	0	0	0	0	k__Bacteria; p__Bacteroidetes; c__[Saprospirae]; o__[Saprospirales]; f__Saprospiraceae; g__; s__
03d0bb2ff65a8adb8bd4f3880ec7f081	0	51	0	0	0	0	0	0	0	0	0	0	0	0	0	k__Bacteria; p__Proteobacteria; c__Alphaproteobacteria; o__BD7-3; f__; g__; s__
006ee101843fbfb39fbe51df025719b9	0	51	0	0	0	0	0	0	0	0	0	0	0	0	0	k__Bacteria; p__Bacteroidetes; c__Flavobacteriia; o__Flavobacteriales; f__Flavobacteriaceae; g__; s__
a6078730df0437b153843091f4d01944	0	0	51	0	0	0	0	0	0	0	0	0	0	0	0	k__Bacteria; p__SR1; c__; o__; f__; g__; s__
518132b0c4139d626b41105669509254	0	0	51	0	0	0	0	0	0	0	0	0	0	0	0	k__Bacteria; p__Cyanobacteria; c__Chloroplast; o__Stramenopiles; f__; g__; s__
b262d023f7c8f778392a5ad846995516	0	0	0	12	0	0	9	17	0	13	0	0	0	0	0	k__Bacteria; p__Proteobacteria; c__Alphaproteobacteria; o__Rickettsiales; f__; g__; s__
ec364921cf3b3e20d68405d8325a7ca6	0	0	0	0	0	0	0	0	0	0	0	0	51	0	0	k__Bacteria; p__Proteobacteria; c__Gammaproteobacteria
6b8362bc4be74f4e9bf737fae69d41ce	0	0	0	0	0	0	0	0	0	0	0	0	0	51	0	k__Bacteria; p__Proteobacteria; c__Alphaproteobacteria; o__Rhodospirillales; f__Acetobacteraceae; g__Roseomonas; s__genomospecies
311499b75314f14951c097e30eea7a92	50	0	0	0	0	0	0	0	0	0	0	0	0	0	0	k__Bacteria; p__Proteobacteria; c__Deltaproteobacteria; o__Bdellovibrionales; f__Bdellovibrionaceae; g__Bdellovibrio; s__
32c3f2a4cb9c21addcd11280040f6816	0	0	50	0	0	0	0	0	0	0	0	0	0	0	0	k__Bacteria; p__Planctomycetes; c__OM190; o__agg27; f__; g__; s__
ac2a7be1ef39974b17b5ef65e7be8fe2	49	0	0	0	0	0	0	0	0	0	0	0	0	0	0	k__Bacteria; p__Bacteroidetes; c__[Saprospirae]; o__[Saprospirales]; f__Saprospiraceae; g__; s__
ab8229bbb0cd5b4e8c66d7e84befe601	0	0	49	0	0	0	0	0	0	0	0	0	0	0	0	k__Bacteria; p__Proteobacteria; c__Deltaproteobacteria; o__Bdellovibrionales; f__Bacteriovoracaceae; g__; s__
4d9ade61f700052d565a1d51e96a4bf1	0	0	49	0	0	0	0	0	0	0	0	0	0	0	0	k__Bacteria; p__Bacteroidetes; c__[Saprospirae]; o__[Saprospirales]; f__Saprospiraceae; g__; s__
e018027ae4ac53f0766656b67ac716cd	48	0	0	0	0	0	0	0	0	0	0	0	0	0	0	k__Bacteria; p__Bacteroidetes; c__Flavobacteriia; o__Flavobacteriales; f__Flavobacteriaceae; g__Winogradskyella; s__
e8068125c323afe35cde0e55c1b2740d	0	0	0	0	0	0	48	0	0	0	0	0	0	0	0	k__Bacteria; p__GN02; c__BD1-5; o__; f__; g__; s__
7493d1aedb2c77d663590d82ec640fd4	0	0	0	0	0	0	0	0	48	0	0	0	0	0	0	k__Bacteria; p__Cyanobacteria; c__Chloroplast; o__Stramenopiles; f__; g__; s__
5b6f8fbabd1b7998dbb4a567c9f07876	0	0	0	0	0	0	0	0	0	0	0	0	0	48	0	k__Bacteria; p__Bacteroidetes; c__Sphingobacteriia; o__Sphingobacteriales; f__Sphingobacteriaceae; g__Pedobacter; s__
15cf48c25825941e0d72b74ede95cb6d	0	0	0	0	0	0	0	0	0	0	0	0	0	48	0	k__Bacteria; p__Proteobacteria; c__Betaproteobacteria; o__Burkholderiales; f__Comamonadaceae; g__Hydrogenophaga; s__
d696e2436f2444624bcfcf3aa3e295dc	47	0	0	0	0	0	0	0	0	0	0	0	0	0	0	k__Bacteria; p__Bacteroidetes; c__[Saprospirae]; o__[Saprospirales]; f__Saprospiraceae; g__; s__
9c33f362fceba4cf00d54694714a647c	47	0	0	0	0	0	0	0	0	0	0	0	0	0	0	k__Bacteria; p__Proteobacteria; c__Deltaproteobacteria; o__Bdellovibrionales; f__Bacteriovoracaceae; g__; s__
6f16f63cf82e6c8f7bfbd0880c7147da	0	0	47	0	0	0	0	0	0	0	0	0	0	0	0	k__Bacteria; p__Bacteroidetes; c__Flavobacteriia; o__Flavobacteriales; f__Flavobacteriaceae; g__; s__
05fd6d1f220bd9052e19f00c7cf8284c	0	0	0	0	0	0	47	0	0	0	0	0	0	0	0	k__Bacteria; p__Proteobacteria; c__Deltaproteobacteria; o__Desulfovibrionales; f__Desulfovibrionaceae; g__Desulfovibrio; s__
ecb3759e804e8c86d9fb0de817207fe9	0	0	0	0	0	0	0	0	0	0	0	47	0	0	0	k__Bacteria; p__Firmicutes; c__Clostridia; o__Clostridiales; f__Ruminococcaceae; g__Oscillospira; s__
ca2907ac922c683fcd8be0c5c3c8558d	0	29	0	0	0	0	0	17	0	0	0	0	0	0	0	k__Bacteria; p__Proteobacteria; c__Alphaproteobacteria; o__Rhodobacterales; f__Rhodobacteraceae
8da18b476b64f6f053647455b6890f80	0	0	0	0	0	0	0	0	0	0	0	0	46	0	0	k__Bacteria; p__Firmicutes; c__Clostridia; o__Clostridiales; f__Ruminococcaceae; g__Oscillospira; s__
fcd4f1369a7e61e6dfda99e1710ccc16	0	0	0	0	0	0	0	0	0	0	0	0	0	0	46	k__Bacteria; p__Proteobacteria; c__Betaproteobacteria; o__Methylophilales; f__Methylophilaceae; g__; s__
e067152479a9ada9b49d806c6a1f03da	45	0	0	0	0	0	0	0	0	0	0	0	0	0	0	k__Bacteria; p__Proteobacteria; c__Alphaproteobacteria; o__; f__; g__; s__
f8c1ccd1dac58a6260d94074c3470266	45	0	0	0	0	0	0	0	0	0	0	0	0	0	0	k__Bacteria; p__Bacteroidetes; c__[Saprospirae]; o__[Saprospirales]; f__Saprospiraceae; g__; s__
577ab2fd63927a467fc472aa93939c74	45	0	0	0	0	0	0	0	0	0	0	0	0	0	0	k__Bacteria; p__Proteobacteria; c__Alphaproteobacteria; o__Rhodobacterales; f__Hyphomonadaceae; g__Hellea; s__balneolensis
92edbaf042fe83ef8cf1894ad18ecc13	0	45	0	0	0	0	0	0	0	0	0	0	0	0	0	k__Bacteria; p__Proteobacteria; c__Gammaproteobacteria; o__Thiohalorhabdales; f__; g__; s__
94cfac6b05eb98e7eb786cfc75c0540b	0	26	19	0	0	0	0	0	0	0	0	0	0	0	0	k__Bacteria; p__Proteobacteria; c__Alphaproteobacteria; o__BD7-3; f__; g__; s__
7855901c9a7587b443f5fc669e7b7e09	0	0	0	0	0	0	0	0	0	0	0	0	0	45	0	k__Bacteria; p__Proteobacteria; c__Alphaproteobacteria; o__Rickettsiales; f__mitochondria
a77030fd241d72a4b0bed1c2623e83e0	44	0	0	0	0	0	0	0	0	0	0	0	0	0	0	k__Bacteria; p__Verrucomicrobia; c__Verrucomicrobiae; o__Verrucomicrobiales; f__Verrucomicrobiaceae; g__; s__
660b7cf19a327d0a8f5068c4f99f4319	29	15	0	0	0	0	0	0	0	0	0	0	0	0	0	k__Bacteria; p__Proteobacteria; c__Gammaproteobacteria; o__; f__; g__; s__
0b24170139916e381349ba1e6b748c6f	23	0	21	0	0	0	0	0	0	0	0	0	0	0	0	k__Bacteria; p__Cyanobacteria; c__Chloroplast; o__Rhodophyta; f__; g__; s__
9f5eb4f796ccbc8b5b5d0a04b863fab0	20	0	24	0	0	0	0	0	0	0	0	0	0	0	0	k__Bacteria; p__Proteobacteria; c__Gammaproteobacteria; o__Alteromonadales; f__Alteromonadaceae; g__Glaciecola; s__
483519fb4455eead57c120fd88a3d138	0	0	44	0	0	0	0	0	0	0	0	0	0	0	0	k__Bacteria; p__Bacteroidetes; c__Flavobacteriia; o__Flavobacteriales; f__Flavobacteriaceae; g__; s__
feb6b4a6c8ebb2130eb8ad400aa6562c	0	0	44	0	0	0	0	0	0	0	0	0	0	0	0	k__Bacteria; p__Bacteroidetes; c__Flavobacteriia; o__Flavobacteriales; f__Cryomorphaceae; g__; s__
451146c8c6c34874ff00f04358a764e8	0	0	44	0	0	0	0	0	0	0	0	0	0	0	0	k__Bacteria; p__Verrucomicrobia; c__Verrucomicrobiae; o__Verrucomicrobiales; f__Verrucomicrobiaceae; g__Rubritalea; s__
d93db0fbfaea6b13cc411567defa5260	0	0	0	0	0	0	44	0	0	0	0	0	0	0	0	k__Bacteria; p__; c__; o__; f__; g__; s__
107273e73071282e4d0f4a0b46548da5	0	0	0	0	0	0	0	0	0	0	0	0	0	44	0	k__Bacteria; p__Proteobacteria; c__Gammaproteobacteria; o__Aeromonadales; f__Aeromonadaceae
798176ce24df081a892356ab0249f1ea	43	0	0	0	0	0	0	0	0	0	0	0	0	0	0	k__Bacteria; p__Proteobacteria; c__Alphaproteobacteria; o__Kiloniellales; f__; g__; s__
2d805ea5359d8703f4259068a41d16d1	43	0	0	0	0	0	0	0	0	0	0	0	0	0	0	k__Bacteria; p__Proteobacteria; c__Deltaproteobacteria; o__Myxococcales; f__; g__; s__
61cec96715b2813548044bf2ab451589	0	43	0	0	0	0	0	0	0	0	0	0	0	0	0	k__Bacteria; p__Proteobacteria; c__Deltaproteobacteria; o__; f__; g__; s__
80711ced56d7aeebaee3cbeea518632f	0	43	0	0	0	0	0	0	0	0	0	0	0	0	0	k__Bacteria; p__Proteobacteria; c__Alphaproteobacteria
8837586ffddd9338f2c4fe7f542ff123	0	0	43	0	0	0	0	0	0	0	0	0	0	0	0	k__Bacteria; p__Bacteroidetes; c__Flavobacteriia; o__Flavobacteriales; f__Cryomorphaceae; g__; s__
1224bfb4e4bcd362e1f17dd0978dfff2	0	0	43	0	0	0	0	0	0	0	0	0	0	0	0	k__Bacteria; p__Proteobacteria; c__Gammaproteobacteria; o__[Marinicellales]; f__[Marinicellaceae]; g__Marinicella; s__
c3a05483a032224d75b7a35146c2e79d	0	0	0	43	0	0	0	0	0	0	0	0	0	0	0	k__Bacteria; p__Proteobacteria; c__Deltaproteobacteria; o__Desulfobacterales; f__Desulfobacteraceae; g__; s__
077ba44c1dd68b48f513110d6deb1c71	42	0	0	0	0	0	0	0	0	0	0	0	0	0	0	k__Bacteria; p__Proteobacteria; c__Deltaproteobacteria; o__Myxococcales; f__OM27; g__; s__
d66383e2fdca8418662dcf5d3d92abb1	42	0	0	0	0	0	0	0	0	0	0	0	0	0	0	k__Bacteria; p__GN02; c__; o__; f__; g__; s__
41e249d2cbf6cc62026c184fd4e2f20e	0	0	42	0	0	0	0	0	0	0	0	0	0	0	0	k__Bacteria; p__Proteobacteria; c__Alphaproteobacteria; o__BD7-3; f__; g__; s__
25c19e6d0249baa45b0f7e88549fb676	0	0	42	0	0	0	0	0	0	0	0	0	0	0	0	k__Bacteria; p__Bacteroidetes; c__[Saprospirae]; o__[Saprospirales]; f__Saprospiraceae; g__; s__
e7d5c01767eade5633bb6c08ec239f20	0	0	42	0	0	0	0	0	0	0	0	0	0	0	0	k__Bacteria; p__Bacteroidetes; c__[Saprospirae]; o__[Saprospirales]; f__Chitinophagaceae; g__; s__
1127d8f6dadbbfc23e5333bd00de1a40	0	0	0	0	42	0	0	0	0	0	0	0	0	0	0	k__Bacteria; p__Proteobacteria; c__Gammaproteobacteria; o__Legionellales; f__Coxiellaceae; g__; s__
853db0ade7009a2872dc479f2465aba1	0	0	0	0	0	0	0	0	0	0	0	0	0	42	0	k__Bacteria; p__Proteobacteria; c__Alphaproteobacteria; o__Rhizobiales; f__Methylobacteriaceae; g__; s__
77112dc05174d9e7f1eb82817b2c6220	41	0	0	0	0	0	0	0	0	0	0	0	0	0	0	k__Bacteria; p__Bacteroidetes; c__Flavobacteriia; o__Flavobacteriales; f__Flavobacteriaceae; g__Aquimarina; s__
32e9ce529b834ca8e13e5ab2aa8ac2f5	41	0	0	0	0	0	0	0	0	0	0	0	0	0	0	k__Bacteria; p__Bacteroidetes
279198d01301576f7447682c1a0444c3	41	0	0	0	0	0	0	0	0	0	0	0	0	0	0	k__Bacteria; p__Planctomycetes; c__Planctomycetia; o__Pirellulales; f__Pirellulaceae; g__; s__
24e4d75d24cbe2cd05be76065d2fd748	41	0	0	0	0	0	0	0	0	0	0	0	0	0	0	k__Bacteria; p__Bacteroidetes; c__[Saprospirae]; o__[Saprospirales]; f__Saprospiraceae; g__; s__
db79242c961c3c2e613ebd14d7e1e3ce	19	0	22	0	0	0	0	0	0	0	0	0	0	0	0	k__Bacteria; p__Bacteroidetes; c__Cytophagia; o__Cytophagales; f__[Amoebophilaceae]; g__SC3-56; s__
b386adc8a7b40ec31a653084da9d44e0	0	41	0	0	0	0	0	0	0	0	0	0	0	0	0	k__Bacteria; p__Bacteroidetes; c__Flavobacteriia; o__Flavobacteriales
6229a0543bba9dbbe4e3784520a43660	0	41	0	0	0	0	0	0	0	0	0	0	0	0	0	k__Bacteria; p__Proteobacteria; c__Deltaproteobacteria; o__Bdellovibrionales; f__Bacteriovoracaceae; g__; s__
872c654705233bdb44d73a8a99de6763	0	0	41	0	0	0	0	0	0	0	0	0	0	0	0	k__Bacteria; p__Proteobacteria; c__Alphaproteobacteria; o__Rickettsiales; f__mitochondria; g__; s__
30534f24202e2132b5dfc0dd4f5c26f2	0	0	41	0	0	0	0	0	0	0	0	0	0	0	0	k__Bacteria; p__Cyanobacteria; c__Oscillatoriophycideae; o__Chroococcales; f__Xenococcaceae
29c6dc05185ad147dabbd1dd2627c8fc	0	0	0	12	0	0	29	0	0	0	0	0	0	0	0	k__Bacteria; p__Bacteroidetes; c__Bacteroidia; o__Bacteroidales; f__; g__; s__
dd46e2d5cd81a8add2304556257a92f7	0	0	0	0	0	0	0	0	0	41	0	0	0	0	0	k__Bacteria; p__Firmicutes; c__Clostridia; o__Clostridiales; f__Ruminococcaceae; g__Faecalibacterium; s__prausnitzii
1c3e0cdda1ee945d30c1a55e750e86af	40	0	0	0	0	0	0	0	0	0	0	0	0	0	0	k__Bacteria; p__Proteobacteria; c__Deltaproteobacteria; o__Bdellovibrionales; f__Bacteriovoracaceae; g__; s__
14816d1caa7ec1ca50502b3ec76789c6	40	0	0	0	0	0	0	0	0	0	0	0	0	0	0	k__Bacteria; p__Proteobacteria; c__Gammaproteobacteria; o__; f__; g__; s__
7eeaa9e938384d24f67f94ba4587ca3c	0	0	40	0	0	0	0	0	0	0	0	0	0	0	0	k__Bacteria; p__Proteobacteria; c__Alphaproteobacteria; o__Rickettsiales; f__mitochondria; g__; s__
b071e0237169dc7387ec588c5bdde82e	0	0	0	17	14	0	0	0	0	0	9	0	0	0	0	k__Bacteria; p__Proteobacteria
b1c671dde7f6e801af6fd0b3085cb475	0	0	0	0	0	0	0	0	0	0	0	0	40	0	0	k__Bacteria; p__Proteobacteria; c__Alphaproteobacteria; o__Rhodobacterales; f__Rhodobacteraceae; g__Loktanella; s__
01344f29aa14cf1d706092a4e7721018	0	0	0	0	0	0	0	0	0	0	0	0	0	40	0	k__Bacteria; p__Proteobacteria; c__Betaproteobacteria; o__Neisseriales; f__Neisseriaceae; g__Kingella; s__
32f34a3e4f8c26edf053f3233c63a95a	39	0	0	0	0	0	0	0	0	0	0	0	0	0	0	k__Bacteria; p__Proteobacteria; c__Deltaproteobacteria; o__Myxococcales; f__; g__; s__
90993ec39bf291c0f7b6f220daf66b6a	39	0	0	0	0	0	0	0	0	0	0	0	0	0	0	k__Bacteria; p__Bacteroidetes; c__Flavobacteriia; o__Flavobacteriales; f__Flavobacteriaceae; g__Winogradskyella; s__
9c7e2e8c5a5de366c4e8fe3e2e638352	39	0	0	0	0	0	0	0	0	0	0	0	0	0	0	k__Bacteria; p__Bacteroidetes; c__Sphingobacteriia; o__Sphingobacteriales; f__; g__; s__
1f4651068380e1238c94753dacb53fcf	39	0	0	0	0	0	0	0	0	0	0	0	0	0	0	k__Bacteria; p__Bacteroidetes; c__[Saprospirae]; o__[Saprospirales]; f__Saprospiraceae; g__; s__
685ee1c72eedb79aa2c5e3a584ef1609	0	0	39	0	0	0	0	0	0	0	0	0	0	0	0	k__Bacteria; p__Bacteroidetes; c__[Saprospirae]; o__[Saprospirales]; f__Saprospiraceae; g__; s__
f7931e842cdbe3e397b3362b54c3ec04	0	0	0	0	0	0	0	0	0	0	0	39	0	0	0	k__Bacteria; p__Firmicutes; c__Clostridia; o__Clostridiales; f__Lachnospiraceae
7f862b96f58f9f2a310e849bd3a65069	0	0	0	0	0	0	0	0	0	0	0	0	0	39	0	k__Bacteria; p__Bacteroidetes; c__Bacteroidia; o__Bacteroidales; f__Prevotellaceae; g__Prevotella; s__
f3384f1f36a908bd09b3c265bac26f8c	0	0	0	0	0	0	0	0	0	0	0	0	0	39	0	k__Bacteria; p__Proteobacteria; c__Gammaproteobacteria; o__Pasteurellales; f__Pasteurellaceae; g__Aggregatibacter; s__
145e42f90511a48e84b834c7e38f678a	0	0	0	0	0	0	0	0	0	0	0	0	0	39	0	k__Bacteria; p__Proteobacteria; c__Gammaproteobacteria; o__Xanthomonadales; f__Xanthomonadaceae; g__Stenotrophomonas; s__acidaminiphila
dc7ed75d236221e842e6e444ade15dea	38	0	0	0	0	0	0	0	0	0	0	0	0	0	0	k__Bacteria; p__Proteobacteria; c__Gammaproteobacteria; o__HTCC2188; f__HTCC2089; g__; s__
02a66ea246a43083ba22855338d2aedf	38	0	0	0	0	0	0	0	0	0	0	0	0	0	0	k__Bacteria; p__Proteobacteria; c__Deltaproteobacteria; o__Myxococcales; f__OM27; g__; s__
fe01cd856bf758a21ec51121446af1f9	0	38	0	0	0	0	0	0	0	0	0	0	0	0	0	k__Bacteria; p__Bacteroidetes; c__[Saprospirae]; o__[Saprospirales]; f__Saprospiraceae; g__; s__
535076f85106f171ffb7e21102729fda	0	0	0	0	0	38	0	0	0	0	0	0	0	0	0	k__Bacteria; p__Lentisphaerae; c__[Lentisphaeria]
1bc7e599ad2dbd3c9e8128114addb62e	0	0	0	0	0	0	0	0	0	38	0	0	0	0	0	k__Bacteria; p__Bacteroidetes; c__Flavobacteriia; o__Flavobacteriales; f__Flavobacteriaceae
78f8469b79e1a862e71856894ef8b0af	0	0	0	0	0	0	0	0	0	0	0	0	38	0	0	k__Bacteria; p__Proteobacteria; c__Gammaproteobacteria; o__Alteromonadales; f__OM60; g__; s__
e4597f1dce864c29882fa64f616d1a6c	0	0	0	0	0	0	0	0	0	0	0	0	0	38	0	k__Bacteria; p__Bacteroidetes; c__Bacteroidia; o__Bacteroidales; f__S24-7; g__; s__
c238839712bb4de7f71d2bdeed9c6050	37	0	0	0	0	0	0	0	0	0	0	0	0	0	0	k__Bacteria; p__Proteobacteria; c__Gammaproteobacteria; o__Thiohalorhabdales; f__; g__; s__
b40488d65f63c3465e552187de46eadb	25	0	0	0	0	0	0	0	0	0	0	0	12	0	0	k__Bacteria; p__Bacteroidetes; c__Cytophagia; o__Cytophagales; f__Flammeovirgaceae; g__; s__
8acd72ac2e87b94391323f28cf962141	0	0	37	0	0	0	0	0	0	0	0	0	0	0	0	k__Bacteria; p__Bacteroidetes; c__[Saprospirae]; o__[Saprospirales]; f__Chitinophagaceae; g__; s__
e3bd4c321c5364d01871ebb503a1dc7e	0	0	0	0	37	0	0	0	0	0	0	0	0	0	0	k__Bacteria; p__Proteobacteria; c__Gammaproteobacteria; o__Alteromonadales; f__Colwelliaceae; g__Colwellia; s__psychrerythraea
7152672641f0aba2b85ff05fd8dc4c1f	0	0	0	0	11	0	26	0	0	0	0	0	0	0	0	k__Bacteria; p__Firmicutes; c__Clostridia; o__Clostridiales
3283084e34b8a09076cd45376c86046a	0	0	0	0	0	0	0	0	0	37	0	0	0	0	0	k__Bacteria; p__Spirochaetes; c__Spirochaetes; o__Spirochaetales; f__Spirochaetaceae; g__Treponema; s__
53ed53e9fc62bca9afadb051a825929b	0	0	0	0	0	0	0	0	0	0	0	0	37	0	0	k__Bacteria; p__Bacteroidetes; c__Flavobacteriia; o__Flavobacteriales; f__Flavobacteriaceae; g__; s__
7ed253ffeb0c23994f32ac110aaef0ad	0	0	0	0	0	0	0	0	0	0	0	0	37	0	0	k__Bacteria; p__Proteobacteria; c__Alphaproteobacteria; o__Rickettsiales; f__mitochondria; g__Pythium; s__ultimum
18916ff01c5cc30f13e73cab657abe0e	0	0	0	0	0	0	0	0	0	0	0	0	0	37	0	k__Bacteria; p__Firmicutes; c__Bacilli; o__Lactobacillales; f__Lactobacillaceae; g__Lactobacillus; s__
1601abe13540e0b21db9d29476137c31	0	0	0	0	0	0	0	0	0	0	0	0	0	37	0	k__Bacteria; p__Bacteroidetes; c__Bacteroidia; o__Bacteroidales; f__Prevotellaceae; g__Prevotella; s__
314d44d99a78d05bc4fb2b7c43176765	36	0	0	0	0	0	0	0	0	0	0	0	0	0	0	k__Bacteria; p__SR1; c__; o__; f__; g__; s__
d75c280acfc7959ae7ae8a940db19e05	36	0	0	0	0	0	0	0	0	0	0	0	0	0	0	k__Bacteria; p__Bacteroidetes; c__Flavobacteriia; o__Flavobacteriales; f__Flavobacteriaceae; g__Ulvibacter; s__
6b5e3c1deb39d42353eb6900f48eafbd	36	0	0	0	0	0	0	0	0	0	0	0	0	0	0	k__Bacteria; p__Bacteroidetes; c__[Saprospirae]; o__[Saprospirales]; f__Saprospiraceae; g__; s__
aaaa0bd6156946d8b409e1b5c1e6551c	36	0	0	0	0	0	0	0	0	0	0	0	0	0	0	k__Bacteria; p__Proteobacteria; c__Deltaproteobacteria; o__Myxococcales; f__Haliangiaceae; g__; s__
001aa510edb6198c6a5bd976b90913b7	0	36	0	0	0	0	0	0	0	0	0	0	0	0	0	k__Bacteria; p__Proteobacteria; c__Alphaproteobacteria; o__; f__; g__; s__
3b55104c38cb92cfe2a0b56eb1192739	0	36	0	0	0	0	0	0	0	0	0	0	0	0	0	k__Bacteria; p__Proteobacteria; c__Alphaproteobacteria; o__Rickettsiales; f__Rickettsiaceae; g__; s__
d2928a8c71da5a2f9a27674032bad0c9	0	0	0	0	0	0	36	0	0	0	0	0	0	0	0	k__Bacteria; p__Verrucomicrobia; c__Verruco-5; o__R76-B128; f__; g__; s__
eadf136b3be32021ccc7859e14c84f07	0	0	0	0	0	0	0	0	0	0	0	0	36	0	0	k__Bacteria; p__Firmicutes; c__Clostridia; o__Clostridiales; f__; g__; s__
32ba26c0e11f416a373c37519c6256a5	35	0	0	0	0	0	0	0	0	0	0	0	0	0	0	k__Bacteria; p__Bacteroidetes; c__[Saprospirae]; o__[Saprospirales]; f__Saprospiraceae; g__; s__
a5509e9bf13a0ed7237ce1de894ec18c	35	0	0	0	0	0	0	0	0	0	0	0	0	0	0	k__Bacteria; p__Proteobacteria; c__Deltaproteobacteria; o__PB19; f__; g__; s__
99f35e29301d29141be80881ddb325d0	35	0	0	0	0	0	0	0	0	0	0	0	0	0	0	k__Bacteria; p__Proteobacteria; c__Deltaproteobacteria; o__Myxococcales; f__Nannocystaceae; g__Plesiocystis; s__
50ee44b353817ef22617ba6aca6013fc	35	0	0	0	0	0	0	0	0	0	0	0	0	0	0	k__Bacteria; p__Proteobacteria; c__Deltaproteobacteria; o__Bdellovibrionales; f__Bacteriovoracaceae
86ef215a7e244e945faf6f6c047bc7ea	0	35	0	0	0	0	0	0	0	0	0	0	0	0	0	k__Bacteria; p__Bacteroidetes; c__Flavobacteriia; o__Flavobacteriales; f__Flavobacteriaceae; g__; s__
68150aad22606b3571d11747bed9cd8f	0	0	35	0	0	0	0	0	0	0	0	0	0	0	0	k__Bacteria; p__Cyanobacteria; c__Chloroplast; o__Stramenopiles; f__; g__; s__
1c878a2528675e0102693437f8259660	0	0	0	0	35	0	0	0	0	0	0	0	0	0	0	k__Bacteria; p__; c__; o__; f__; g__; s__
9441ebd7d976e935bd4f3f85ad6b9cd5	0	0	0	0	0	0	0	0	0	35	0	0	0	0	0	k__Bacteria; p__Bacteroidetes; c__Bacteroidia; o__Bacteroidales; f__Prevotellaceae; g__Prevotella
46e240e55a5cee80e5066e8ec44be2f5	0	0	0	0	0	0	0	0	0	0	35	0	0	0	0	k__Bacteria; p__Proteobacteria; c__Gammaproteobacteria; o__Legionellales
6cbe27b7fc5eed8d6daed17ae455f1d6	0	0	0	0	0	0	0	0	0	0	0	0	35	0	0	k__Bacteria; p__Proteobacteria; c__Gammaproteobacteria; o__Alteromonadales; f__Alteromonadaceae; g__HTCC2207; s__
b8d6d5416bad83edfe89dac9e1ab266d	0	0	0	0	0	0	0	0	0	0	0	0	0	35	0	k__Bacteria; p__Bacteroidetes; c__VC2_1_Bac22; o__; f__; g__; s__
516a67156dacfa4341327a7e2a22f877	0	0	0	0	0	0	0	0	0	0	0	0	0	35	0	k__Bacteria; p__Firmicutes; c__Bacilli; o__Bacillales; f__Bacillaceae; g__Geobacillus; s__vulcani
b7d918baf82705b4e3233ec5778bab2d	18	16	0	0	0	0	0	0	0	0	0	0	0	0	0	k__Bacteria; p__Proteobacteria; c__Alphaproteobacteria
1b8e2e5432abf74a17fdda026b1f1761	0	0	0	0	0	0	34	0	0	0	0	0	0	0	0	k__Bacteria; p__Bacteroidetes
55f2658f7b605509d87faed6518dd8f7	0	0	0	0	0	0	0	0	0	0	0	0	29	5	0	k__Bacteria; p__Firmicutes; c__Clostridia; o__Clostridiales; f__; g__; s__
47f702321f4abba7ffaa9ae375f8713f	0	0	0	0	0	0	0	0	0	0	0	0	0	34	0	k__Bacteria; p__Firmicutes; c__Bacilli; o__Lactobacillales; f__Leuconostocaceae
28e633bbc85a7b5aa64738da9a41ef91	33	0	0	0	0	0	0	0	0	0	0	0	0	0	0	k__Bacteria; p__Proteobacteria; c__Deltaproteobacteria
42bad64203cd07477f5f356bb8ac7d61	22	0	11	0	0	0	0	0	0	0	0	0	0	0	0	k__Bacteria
d310119d09e5cd08aabc54c4bed52c87	17	0	16	0	0	0	0	0	0	0	0	0	0	0	0	k__Bacteria; p__Bacteroidetes; c__Flavobacteriia; o__Flavobacteriales; f__Flavobacteriaceae; g__Flavobacterium; s__
f8d3f5567ea780b543f98213761cd6aa	0	0	33	0	0	0	0	0	0	0	0	0	0	0	0	k__Bacteria; p__SR1; c__; o__; f__; g__; s__
0062f73555f3a7e688321706b18d3572	0	0	0	0	19	0	0	0	0	0	14	0	0	0	0	k__Bacteria; p__Firmicutes; c__Clostridia; o__Clostridiales
2de925d2eba7a8064008dd115ad45864	0	0	0	0	0	0	33	0	0	0	0	0	0	0	0	k__Bacteria; p__Proteobacteria; c__Gammaproteobacteria; o__Legionellales; f__Coxiellaceae; g__; s__
70aed76897aa6a86da7865a0ca40024b	32	0	0	0	0	0	0	0	0	0	0	0	0	0	0	k__Bacteria; p__Bacteroidetes; c__[Saprospirae]; o__[Saprospirales]; f__Saprospiraceae; g__; s__
3eb20e8eb893fe483695c5f9ddc280df	32	0	0	0	0	0	0	0	0	0	0	0	0	0	0	k__Bacteria; p__Proteobacteria; c__Deltaproteobacteria; o__Spirobacillales; f__; g__; s__
ca10cdab3efbadedc9e8f68312902cda	0	0	32	0	0	0	0	0	0	0	0	0	0	0	0	k__Bacteria
2d4925c1a6ac3ebe2e5bb80852f9a712	0	0	0	0	0	0	0	0	32	0	0	0	0	0	0	k__Bacteria; p__Proteobacteria; c__Gammaproteobacteria; o__Legionellales; f__Francisellaceae; g__; s__
df14354ec277348c54d0c9dd49eb4da0	0	0	0	0	0	0	0	0	0	32	0	0	0	0	0	k__Bacteria; p__Firmicutes; c__Clostridia; o__Clostridiales; f__Ruminococcaceae; g__Ruminococcus; s__
b7b32d0e3941d3fd8a597b425b27a06a	0	0	0	0	0	0	0	0	0	0	0	0	32	0	0	k__Bacteria; p__Bacteroidetes; c__Flavobacteriia; o__Flavobacteriales; f__Flavobacteriaceae; g__; s__
a45838c944c3ea9bb1555774ee00d8fe	0	0	0	0	0	0	0	0	0	0	0	0	0	32	0	k__Bacteria; p__Proteobacteria; c__Alphaproteobacteria; o__Sphingomonadales; f__Sphingomonadaceae; g__Sphingomonas
8e73ea982a30bf1536a1e38981619707	31	0	0	0	0	0	0	0	0	0	0	0	0	0	0	k__Bacteria; p__Actinobacteria; c__Acidimicrobiia; o__Acidimicrobiales; f__; g__; s__
5e3d35238b3187302f5043200ba1a155	0	31	0	0	0	0	0	0	0	0	0	0	0	0	0	k__Bacteria; p__Proteobacteria; c__Deltaproteobacteria; o__Bdellovibrionales; f__Bacteriovoracaceae; g__Bacteriovorax; s__
c44ff307960c98eb2c3f6c5cf28a5e59	0	0	31	0	0	0	0	0	0	0	0	0	0	0	0	k__Bacteria; p__Bacteroidetes; c__Flavobacteriia; o__Flavobacteriales; f__Flavobacteriaceae; g__Krokinobacter; s__eikastus
155cb3153705ed627aa1af00454f5051	0	0	31	0	0	0	0	0	0	0	0	0	0	0	0	k__Bacteria; p__Proteobacteria; c__Alphaproteobacteria; o__Sphingomonadales; f__Erythrobacteraceae; g__; s__
2329a629bbe52e234f5444679d3b67f8	0	0	0	0	0	0	0	0	31	0	0	0	0	0	0	k__Bacteria; p__Planctomycetes; c__Planctomycetia; o__Pirellulales; f__Pirellulaceae; g__Rhodopirellula; s__baltica
f9612c98d79c37a803a973724113cef6	0	0	0	0	0	0	0	0	0	0	0	31	0	0	0	k__Bacteria; p__Actinobacteria; c__Coriobacteriia; o__Coriobacteriales; f__Coriobacteriaceae; g__Atopobium; s__
f6838eaa90804f086f28e9e16f9976f1	0	0	0	0	0	0	0	0	0	0	0	0	31	0	0	k__Bacteria; p__Proteobacteria; c__Alphaproteobacteria; o__Rickettsiales; f__mitochondria
f437fdfd949a94313323c2718d8d1f95	0	0	0	0	0	0	0	0	0	0	0	0	31	0	0	k__Bacteria; p__Proteobacteria; c__Gammaproteobacteria; o__Alteromonadales; f__Colwelliaceae; g__; s__
2b33752353804e5616919765189fded9	0	0	0	0	0	0	0	0	0	0	0	0	31	0	0	k__Bacteria; p__Firmicutes; c__Clostridia; o__Clostridiales; f__Lachnospiraceae; g__; s__
757b734a3c4d17d535f54c9bc592ac5d	0	0	0	0	0	0	0	0	0	0	0	0	31	0	0	k__Bacteria; p__Bacteroidetes; c__Flavobacteriia; o__Flavobacteriales; f__; g__; s__
dfee0dfd8c86415a8c8e28784f482990	0	0	0	0	0	0	0	0	0	0	0	0	31	0	0	k__Bacteria; p__Bacteroidetes; c__Flavobacteriia; o__Flavobacteriales; f__Cryomorphaceae; g__; s__
2114414db001c21b5f663a9d3e7b56e6	0	0	0	0	0	0	0	0	0	0	0	0	0	31	0	k__Bacteria; p__Firmicutes; c__Clostridia; o__Clostridiales; f__Lachnospiraceae; g__Shuttleworthia; s__
eca9a6bad202ab571a32f6f946693d77	30	0	0	0	0	0	0	0	0	0	0	0	0	0	0	k__Bacteria; p__Proteobacteria; c__Deltaproteobacteria; o__Bdellovibrionales; f__Bacteriovoracaceae; g__; s__
05aeedd1e50ee926c390e296e7234b27	30	0	0	0	0	0	0	0	0	0	0	0	0	0	0	k__Bacteria; p__Proteobacteria; c__Gammaproteobacteria; o__Oceanospirillales; f__; g__; s__
63ee90c8913e9f16a68037bcc81048cc	22	0	0	0	0	0	0	0	0	0	0	0	0	0	8	k__Bacteria; p__Proteobacteria; c__Alphaproteobacteria; o__BD7-3; f__; g__; s__
eb44204d500b5c4dc8c26c32f21a2178	0	0	0	9	0	0	21	0	0	0	0	0	0	0	0	k__Bacteria; p__Lentisphaerae; c__[Lentisphaeria]; o__Victivallales; f__Victivallaceae; g__; s__
08d0f440a2473d0f7bbfba2bdaec4a0c	0	0	0	0	0	0	0	0	12	0	0	18	0	0	0	k__Bacteria; p__Proteobacteria; c__Alphaproteobacteria; o__Sphingomonadales; f__Erythrobacteraceae; g__; s__
e69a1ce84c643c7eba47404ab073e1ae	0	0	0	0	0	0	0	0	0	0	30	0	0	0	0	k__Bacteria; p__Spirochaetes; c__[Leptospirae]; o__[Leptospirales]; f__Leptospiraceae; g__Leptonema; s__
9e1443d204c8febad33372ad6ae2015d	0	0	0	0	0	0	0	0	0	0	0	0	30	0	0	k__Bacteria; p__Planctomycetes; c__Planctomycetia; o__Pirellulales; f__Pirellulaceae; g__; s__
d17a6040ca2af9275d24e54c41b38962	0	0	0	0	0	0	0	0	0	0	0	0	30	0	0	k__Bacteria; p__Bacteroidetes; c__Bacteroidia; o__Bacteroidales; f__Prevotellaceae; g__Prevotella; s__copri
fa61189dbf39b22432fe5575efaaf286	0	0	0	0	0	0	0	0	0	0	0	0	0	30	0	k__Bacteria; p__Actinobacteria; c__Actinobacteria; o__Actinomycetales; f__Nocardiaceae; g__Rhodococcus; s__
0779b1599d0508173de177f446ceecfa	29	0	0	0	0	0	0	0	0	0	0	0	0	0	0	k__Bacteria; p__Bacteroidetes; c__Flavobacteriia; o__Flavobacteriales; f__; g__; s__
df87671b46d388e1321d22cce42f6ec1	0	0	0	0	0	0	0	0	29	0	0	0	0	0	0	k__Bacteria; p__Planctomycetes; c__vadinHA49; o__PeHg47; f__; g__; s__
9908fffab7ed4f3bec44cda2f5084d49	0	0	0	0	0	0	0	0	0	0	29	0	0	0	0	k__Bacteria; p__Firmicutes; c__Bacilli; o__Lactobacillales; f__Enterococcaceae; g__Enterococcus; s__
e3f6085120269cc587278b4f3486c200	0	0	0	0	0	0	0	0	0	0	0	0	0	29	0	k__Bacteria; p__Bacteroidetes; c__Bacteroidia; o__Bacteroidales; f__Prevotellaceae; g__Prevotella; s__
b1a2eb74f17971864ed1ed964da108e5	0	0	0	0	0	0	0	0	0	0	0	0	0	29	0	k__Bacteria; p__Fusobacteria; c__Fusobacteriia; o__Fusobacteriales; f__Leptotrichiaceae; g__Sneathia; s__
351020da896a25d706041116fc11ac1f	28	0	0	0	0	0	0	0	0	0	0	0	0	0	0	k__Bacteria; p__Bacteroidetes; c__[Saprospirae]; o__[Saprospirales]; f__; g__; s__
6e19a648ea2c53b049bbdbd143a54ada	0	0	0	20	0	0	0	0	0	8	0	0	0	0	0	k__Bacteria; p__Firmicutes; c__Clostridia; o__Clostridiales; f__Lachnospiraceae; g__Defluviitalea; s__saccharophila
25f537c4856de1617e682de90caba215	0	0	0	0	0	0	0	28	0	0	0	0	0	0	0	k__Bacteria; p__Firmicutes; c__Clostridia; o__Clostridiales; f__Lachnospiraceae; g__; s__
e2cfe099d4a73a03ac5f80d4f8369dbc	0	0	0	0	0	0	0	0	0	28	0	0	0	0	0	k__Bacteria; p__Firmicutes; c__Clostridia; o__Clostridiales; f__Ruminococcaceae; g__; s__
1dacfff5549a7d2494f6a935ea1fb7e8	0	0	0	0	0	0	0	0	0	0	0	28	0	0	0	k__Bacteria; p__Proteobacteria; c__Deltaproteobacteria; o__Desulfovibrionales; f__Desulfovibrionaceae; g__Desulfovibrio; s__C21_c20
2badda11cb6e70bb7132d922af47d11f	0	0	0	0	0	0	0	0	0	0	0	0	28	0	0	k__Bacteria; p__Proteobacteria; c__Gammaproteobacteria; o__Legionellales
cfcd66c1310f85d586280b6dbd829635	0	0	0	0	0	0	0	0	0	0	0	0	0	0	28	k__Bacteria; p__Bacteroidetes; c__Flavobacteriia; o__Flavobacteriales; f__Flavobacteriaceae; g__Flavobacterium; s__
332a6411ff00b4010ac2397f504c4695	0	0	0	0	0	0	0	0	0	0	0	0	0	0	28	k__Bacteria; p__Bacteroidetes; c__Bacteroidia; o__Bacteroidales; f__Rikenellaceae; g__Alistipes; s__putredinis
108f37f6eed6b5681ecf3979e664b149	27	0	0	0	0	0	0	0	0	0	0	0	0	0	0	k__Bacteria; p__Actinobacteria; c__Acidimicrobiia; o__Acidimicrobiales; f__; g__; s__
f0d0f725289ccfaf5a57c4cb7edc16a4	27	0	0	0	0	0	0	0	0	0	0	0	0	0	0	k__Bacteria; p__GN02; c__; o__; f__; g__; s__
2d39d4f539665c6d7aa8d583349ad845	27	0	0	0	0	0	0	0	0	0	0	0	0	0	0	k__Bacteria; p__Bacteroidetes; c__[Saprospirae]; o__[Saprospirales]; f__Saprospiraceae; g__; s__
bbfa48dbac6e6b04fe5d8e5ebaa2ec1a	27	0	0	0	0	0	0	0	0	0	0	0	0	0	0	k__Bacteria; p__Bacteroidetes; c__[Saprospirae]; o__[Saprospirales]; f__Saprospiraceae; g__; s__
85e3eb8fb5d76932250e57b34b530042	0	27	0	0	0	0	0	0	0	0	0	0	0	0	0	k__Bacteria; p__Bacteroidetes; c__[Saprospirae]; o__[Saprospirales]; f__Saprospiraceae; g__; s__
e096381ec2204f0c4532e5144fd4ee79	0	20	7	0	0	0	0	0	0	0	0	0	0	0	0	k__Bacteria; p__GN02; c__BD1-5; o__; f__; g__; s__
836cd5ea357ad392c00a7e48d921be1d	0	0	0	0	0	0	0	0	0	0	0	0	0	27	0	k__Bacteria; p__Bacteroidetes; c__Bacteroidia; o__Bacteroidales; f__Bacteroidaceae; g__Bacteroides
077c22454d46dbde9c0ee537b750a116	26	0	0	0	0	0	0	0	0	0	0	0	0	0	0	k__Bacteria; p__Bacteroidetes; c__Bacteroidia; o__Bacteroidales; f__; g__; s__
bf4cad5efdc02f2652b28b45910a712c	26	0	0	0	0	0	0	0	0	0	0	0	0	0	0	k__Bacteria; p__Proteobacteria; c__Gammaproteobacteria; o__[Marinicellales]; f__[Marinicellaceae]; g__Marinicella; s__
ca40e3e85a4c2e1d3137f177d07c9ca2	26	0	0	0	0	0	0	0	0	0	0	0	0	0	0	k__Bacteria; p__Bacteroidetes; c__[Saprospirae]; o__[Saprospirales]; f__Saprospiraceae; g__; s__
9b1518c1061247b7f49b0ef1a900914a	0	0	26	0	0	0	0	0	0	0	0	0	0	0	0	k__Bacteria; p__Proteobacteria; c__Gammaproteobacteria
8ba5980f500b6a48d7ddcab49780989b	0	0	0	0	0	0	0	0	0	0	0	0	26	0	0	k__Bacteria; p__Firmicutes; c__Clostridia; o__Clostridiales; f__Lachnospiraceae; g__Coprococcus; s__
6dd1cdbd3cd5b9e97ab675fdf8c433ee	0	0	0	0	0	0	0	0	0	0	0	0	0	0	26	k__Bacteria; p__Proteobacteria; c__Alphaproteobacteria; o__BD7-3; f__; g__; s__
016f3f5a13661f60ac44c42f1cc0a11b	25	0	0	0	0	0	0	0	0	0	0	0	0	0	0	k__Bacteria; p__Proteobacteria; c__Gammaproteobacteria
b8576e6db7a8be4e78a1087024cdfdf3	25	0	0	0	0	0	0	0	0	0	0	0	0	0	0	k__Bacteria; p__Planctomycetes; c__OM190; o__CL500-15; f__; g__; s__
966cb4b2beff0180af88ed70aa19d524	0	25	0	0	0	0	0	0	0	0	0	0	0	0	0	k__Bacteria; p__SR1; c__; o__; f__; g__; s__
5f1b1d55091e0f0a6fe71404a6dc4664	0	0	25	0	0	0	0	0	0	0	0	0	0	0	0	k__Bacteria; p__Proteobacteria; c__Alphaproteobacteria; o__; f__; g__; s__
1b30721e79b00e7d167832d4f5d94b1c	0	0	25	0	0	0	0	0	0	0	0	0	0	0	0	k__Bacteria; p__Proteobacteria; c__Gammaproteobacteria; o__Alteromonadales; f__Alteromonadaceae; g__; s__
cd9bccba7f7c9aecd8eeac841bcb72cc	0	0	0	0	0	0	0	0	0	25	0	0	0	0	0	k__Bacteria; p__Proteobacteria; c__Alphaproteobacteria; o__Rhizobiales; f__Rhizobiaceae
0c0dccc9621a59b6d8a92b3d540e3597	0	0	0	0	0	0	0	0	0	25	0	0	0	0	0	k__Bacteria; p__Proteobacteria; c__Epsilonproteobacteria; o__Campylobacterales; f__Helicobacteraceae; g__Flexispira; s__
0a3cf58d4ca062c13d42c9db4ebcbc53	0	0	0	0	0	0	0	0	0	0	25	0	0	0	0	k__Bacteria; p__Cyanobacteria; c__Chloroplast; o__Streptophyta; f__; g__; s__
690bf7a69511dced365238f512c2245f	0	0	0	0	0	0	0	0	0	0	0	0	0	0	25	k__Bacteria; p__Proteobacteria; c__Alphaproteobacteria; o__Rhodobacterales; f__Hyphomonadaceae; g__; s__
0eb640044cc1cc2fa14214da7019bbd0	24	0	0	0	0	0	0	0	0	0	0	0	0	0	0	k__Bacteria; p__Proteobacteria; c__Alphaproteobacteria; o__Rickettsiales; f__mitochondria; g__; s__
3e19ff976de163cf4659f6f5dc07e1a0	24	0	0	0	0	0	0	0	0	0	0	0	0	0	0	k__Bacteria; p__Bacteroidetes; c__Cytophagia; o__Cytophagales; f__Flammeovirgaceae
b8f257d0056b4e826fd2eabcccff8183	24	0	0	0	0	0	0	0	0	0	0	0	0	0	0	k__Bacteria; p__Proteobacteria; c__Deltaproteobacteria; o__Bdellovibrionales; f__Bacteriovoracaceae; g__; s__
569e11359b7ff85ce25eb3aa47bbdd0a	24	0	0	0	0	0	0	0	0	0	0	0	0	0	0	k__Bacteria; p__Proteobacteria; c__Deltaproteobacteria; o__Bdellovibrionales; f__Bacteriovoracaceae; g__; s__
00e6ac286fa2f52b6675279cfd94c9d0	24	0	0	0	0	0	0	0	0	0	0	0	0	0	0	k__Bacteria; p__Proteobacteria; c__Gammaproteobacteria; o__Thiohalorhabdales; f__; g__; s__
2d03dc567e6302d9892c522f4d701101	0	0	24	0	0	0	0	0	0	0	0	0	0	0	0	k__Bacteria; p__Cyanobacteria; c__Chloroplast; o__Stramenopiles; f__; g__; s__
1ddb6b67b66692628a1b6acf1f7e4261	0	0	24	0	0	0	0	0	0	0	0	0	0	0	0	k__Bacteria; p__Proteobacteria; c__Alphaproteobacteria
ff700117d485f2139c335da07d0f3b21	0	0	0	24	0	0	0	0	0	0	0	0	0	0	0	k__Bacteria; p__Spirochaetes; c__[Leptospirae]; o__[Leptospirales]; f__Sediment-4; g__; s__
31c2b2e1467453ef05998470d99b2eee	0	0	0	15	9	0	0	0	0	0	0	0	0	0	0	k__Bacteria; p__Planctomycetes; c__Phycisphaerae; o__MSBL9; f__; g__; s__
c689371ab7615cd99a3d1b1a7fbdc0e8	0	0	0	0	0	0	24	0	0	0	0	0	0	0	0	k__Bacteria; p__Bacteroidetes; c__Bacteroidia; o__Bacteroidales; f__; g__; s__
aac0099991c8518a5268b1a19a84550b	0	0	0	0	0	0	0	0	0	0	0	0	24	0	0	k__Bacteria; p__Firmicutes; c__Clostridia; o__Clostridiales; f__Lachnospiraceae; g__Coprococcus; s__
baad916655f9c1b0dcb5480c0b44a6b9	0	0	0	0	0	0	0	0	0	0	0	0	24	0	0	k__Bacteria; p__Proteobacteria; c__Betaproteobacteria; o__Burkholderiales; f__Comamonadaceae; g__Hydrogenophaga; s__
78db7fa6b16b73b101fbb8b282b5330e	0	0	0	0	0	0	0	0	0	0	0	0	0	0	24	k__Bacteria; p__Proteobacteria; c__Gammaproteobacteria; o__Pseudomonadales; f__Pseudomonadaceae; g__Pseudomonas
29fbc7e5021229480248fa7466a499a2	0	0	0	0	0	0	0	0	0	0	0	0	0	0	24	k__Bacteria; p__Firmicutes; c__Bacilli; o__Lactobacillales; f__Aerococcaceae; g__Abiotrophia; s__
9c50050e312be891aa69f2324f3a2782	23	0	0	0	0	0	0	0	0	0	0	0	0	0	0	k__Bacteria; p__Proteobacteria; c__Gammaproteobacteria; o__Alteromonadales; f__Alteromonadaceae; g__Glaciecola; s__
773cfb211d1854902824423ee680544e	23	0	0	0	0	0	0	0	0	0	0	0	0	0	0	k__Bacteria; p__Planctomycetes; c__OM190; o__CL500-15; f__; g__; s__
1f72dd6c008e3e8541c463624c397a3b	0	23	0	0	0	0	0	0	0	0	0	0	0	0	0	k__Bacteria; p__Bacteroidetes; c__Flavobacteriia; o__Flavobacteriales; f__; g__; s__
8e535ee9d0ac23a00c0a4e77d05a65bd	0	23	0	0	0	0	0	0	0	0	0	0	0	0	0	k__Bacteria; p__Verrucomicrobia; c__Verrucomicrobiae; o__Verrucomicrobiales; f__Verrucomicrobiaceae; g__; s__
44ae11fa1497dc5224a1eb65b72db90d	0	0	23	0	0	0	0	0	0	0	0	0	0	0	0	k__Bacteria; p__Verrucomicrobia; c__Verrucomicrobiae; o__Verrucomicrobiales; f__Verrucomicrobiaceae
9e9a1d0b80c0d0fd810a4373f5673994	0	0	0	0	0	0	0	0	0	0	23	0	0	0	0	k__Bacteria; p__Firmicutes; c__Clostridia; o__Clostridiales; f__; g__; s__
3420507770c6d10a3672aeb8c6125f3f	0	0	0	0	0	0	0	0	0	0	0	0	0	23	0	k__Bacteria; p__Firmicutes; c__Bacilli; o__Lactobacillales; f__Lactobacillaceae; g__Lactobacillus; s__
d2bc0fe8c68aa1df0fbd0310cfb18184	22	0	0	0	0	0	0	0	0	0	0	0	0	0	0	k__Bacteria; p__Bacteroidetes; c__Flavobacteriia; o__Flavobacteriales; f__Flavobacteriaceae; g__Flavobacterium; s__
929018440da11b024ccd8402ed315376	22	0	0	0	0	0	0	0	0	0	0	0	0	0	0	k__Bacteria; p__Verrucomicrobia; c__Opitutae; o__[Cerasicoccales]; f__[Cerasicoccaceae]; g__; s__
ef10b847859a2985e53d5f0f41f864e8	22	0	0	0	0	0	0	0	0	0	0	0	0	0	0	k__Bacteria; p__GN02; c__BD1-5; o__; f__; g__; s__
1a65160bf0d17f9b448a229bbad15659	22	0	0	0	0	0	0	0	0	0	0	0	0	0	0	k__Bacteria; p__Bacteroidetes; c__Flavobacteriia; o__Flavobacteriales; f__Flavobacteriaceae
bbe26bc978ecf2fe653f5f15fadde71e	22	0	0	0	0	0	0	0	0	0	0	0	0	0	0	k__Bacteria; p__Proteobacteria; c__Deltaproteobacteria; o__Bdellovibrionales; f__Bdellovibrionaceae; g__Bdellovibrio; s__
197f96a9c430dc2b9e24114c81decfe0	22	0	0	0	0	0	0	0	0	0	0	0	0	0	0	k__Bacteria; p__Proteobacteria; c__Alphaproteobacteria; o__Rhizobiales; f__Phyllobacteriaceae; g__; s__
bdacf89719a65b5e4627b01becb0cff1	0	22	0	0	0	0	0	0	0	0	0	0	0	0	0	k__Bacteria; p__OD1; c__; o__; f__; g__; s__
daafd1e9c2c708de4912d062ee2bd92f	0	22	0	0	0	0	0	0	0	0	0	0	0	0	0	k__Bacteria; p__SR1; c__; o__; f__; g__; s__
e583d85af781d0c1434f8065cf072bdf	0	0	22	0	0	0	0	0	0	0	0	0	0	0	0	k__Bacteria; p__Bacteroidetes; c__Flavobacteriia; o__Flavobacteriales; f__Flavobacteriaceae; g__Tenacibaculum; s__
b8bb7799b6fc579be50484450ba1da1e	0	0	0	0	0	0	0	0	0	0	22	0	0	0	0	k__Bacteria; p__Bacteroidetes; c__[Rhodothermi]; o__[Rhodothermales]; f__[Balneolaceae]; g__Balneola; s__
4a212e6af54bd42ccbd92c01fd08e8d5	0	0	0	0	0	0	0	0	0	0	0	22	0	0	0	k__Bacteria; p__Verrucomicrobia; c__Verruco-5; o__R76-B128; f__; g__; s__
70a60612f186462ac3e8cd7ffb50690c	0	0	0	0	0	0	0	0	0	0	0	22	0	0	0	k__Bacteria; p__Proteobacteria; c__Alphaproteobacteria; o__Rhodobacterales; f__Rhodobacteraceae; g__Paracoccus; s__marcusii
61e9a50f4346bb3a5b16179b8eca71fa	0	0	0	0	0	0	0	0	0	0	0	0	22	0	0	k__Bacteria; p__Proteobacteria; c__Gammaproteobacteria; o__Oceanospirillales; f__Halomonadaceae; g__Candidatus Portiera; s__
580b0a037627a4ee0a2307585e1c1565	0	0	0	0	0	0	0	0	0	0	0	0	0	22	0	k__Bacteria; p__Bacteroidetes; c__Cytophagia; o__Cytophagales; f__Cytophagaceae; g__Spirosoma; s__
7fff2ed10f4d808e3948983d3e0e9cc9	21	0	0	0	0	0	0	0	0	0	0	0	0	0	0	k__Bacteria; p__GN02; c__; o__; f__; g__; s__
7f821b26f148d93626119f434dd5b5a5	21	0	0	0	0	0	0	0	0	0	0	0	0	0	0	k__Bacteria; p__Proteobacteria; c__Alphaproteobacteria; o__Rhodobacterales; f__Rhodobacteraceae; g__Sulfitobacter
33cb8ef60fda589269f9ba753cf8ef7b	0	21	0	0	0	0	0	0	0	0	0	0	0	0	0	k__Bacteria; p__GN02; c__; o__; f__; g__; s__
2b2e7d7b652f898a838625bdab1c805b	0	0	0	21	0	0	0	0	0	0	0	0	0	0	0	k__Bacteria; p__Bacteroidetes; c__Bacteroidia; o__Bacteroidales; f__Marinilabiaceae; g__Cytophaga; s__fermentans
208a9c153aaf8525d0e7083e6ef2864a	0	0	0	0	0	0	0	0	0	0	0	21	0	0	0	k__Bacteria; p__Firmicutes; c__Clostridia; o__Clostridiales; f__; g__; s__
0953c1c7a45b8b1dab8b18e8f597586a	0	20	0	0	0	0	0	0	0	0	0	0	0	0	0	k__Bacteria; p__Bacteroidetes; c__[Saprospirae]; o__[Saprospirales]; f__; g__; s__
ac5dafb180a579e799883e4454eb0768	0	20	0	0	0	0	0	0	0	0	0	0	0	0	0	k__Bacteria; p__Proteobacteria; c__Deltaproteobacteria; o__Bdellovibrionales; f__Bdellovibrionaceae; g__Bdellovibrio; s__
dc8477ad0af5ecd589805e457ef209e4	0	20	0	0	0	0	0	0	0	0	0	0	0	0	0	k__Bacteria; p__Proteobacteria; c__Deltaproteobacteria; o__Myxococcales; f__Haliangiaceae; g__; s__
9f44f4fd3e3d69ee8ac74c902118eac6	0	4	16	0	0	0	0	0	0	0	0	0	0	0	0	k__Bacteria; p__Proteobacteria; c__Gammaproteobacteria; o__[Marinicellales]; f__[Marinicellaceae]; g__Marinicella; s__
9eb6c30b1c6529286f15310b18540604	0	0	20	0	0	0	0	0	0	0	0	0	0	0	0	k__Bacteria; p__Bacteroidetes; c__[Saprospirae]; o__[Saprospirales]; f__Saprospiraceae; g__; s__
7eefba3824245a2f7113e0b3654f1390	0	0	20	0	0	0	0	0	0	0	0	0	0	0	0	k__Bacteria; p__Proteobacteria; c__Alphaproteobacteria; o__BD7-3; f__; g__; s__
550b095ace01107d7dc651fc336457b4	0	0	0	20	0	0	0	0	0	0	0	0	0	0	0	k__Bacteria; p__Proteobacteria; c__Gammaproteobacteria; o__Alteromonadales; f__Alteromonadaceae; g__Agarivorans; s__
2f6387313afcb6f45cd75ccd5d8b84f8	0	0	0	20	0	0	0	0	0	0	0	0	0	0	0	k__Bacteria; p__Bacteroidetes; c__Bacteroidia; o__Bacteroidales; f__; g__; s__
f947354514e1433db8ee3cc06e0cddd4	0	0	0	0	20	0	0	0	0	0	0	0	0	0	0	k__Bacteria; p__Proteobacteria; c__Deltaproteobacteria; o__Desulfovibrionales; f__Desulfovibrionaceae; g__Desulfovibrio; s__
65368533843367fa9c6275e672085ec3	0	0	0	0	20	0	0	0	0	0	0	0	0	0	0	k__Bacteria; p__Bacteroidetes; c__Bacteroidia; o__Bacteroidales; f__; g__; s__
3674c35ff03bfa41fba2686d3cdffe78	0	0	0	0	20	0	0	0	0	0	0	0	0	0	0	k__Bacteria; p__Firmicutes; c__Clostridia; o__Clostridiales; f__Peptococcaceae; g__; s__
3aa88cb3895a519b518d91eb63378f11	0	0	0	0	0	0	20	0	0	0	0	0	0	0	0	k__Bacteria; p__Proteobacteria; c__Alphaproteobacteria; o__Rhizobiales; f__Methylocystaceae; g__Pleomorphomonas; s__
c5aad5ebe154556c8422b669638c0745	0	0	0	0	0	0	0	0	0	0	0	0	20	0	0	k__Bacteria; p__Firmicutes; c__Clostridia; o__Clostridiales; f__Ruminococcaceae; g__Oscillospira; s__
41d8bd5200e81539cb8a805d099acca3	0	0	0	0	0	0	0	0	0	0	0	0	20	0	0	k__Bacteria; p__Planctomycetes; c__Planctomycetia; o__Pirellulales; f__Pirellulaceae; g__; s__
78fb4140156b855369c5c80f4555cfd7	0	0	0	0	0	0	0	0	0	0	0	0	0	20	0	k__Bacteria; p__Firmicutes; c__Clostridia; o__Clostridiales; f__; g__; s__
6e78b213f02588fe176da2322cf2815d	0	0	0	0	0	0	0	0	0	0	0	0	0	0	20	k__Bacteria; p__Firmicutes; c__Clostridia; o__Clostridiales; f__Ruminococcaceae
81b1d854fa98dcfc7217f209ac736c09	19	0	0	0	0	0	0	0	0	0	0	0	0	0	0	k__Bacteria; p__Planctomycetes; c__Planctomycetia; o__Pirellulales; f__Pirellulaceae; g__planctomycete; s__DDSe3004
e923cc34460078f6e235b48a94cc9192	19	0	0	0	0	0	0	0	0	0	0	0	0	0	0	k__Bacteria; p__Proteobacteria; c__Deltaproteobacteria; o__Spirobacillales; f__; g__; s__
3ce3919ac25a0ce3a35c2de8645cfe09	19	0	0	0	0	0	0	0	0	0	0	0	0	0	0	k__Bacteria; p__Bacteroidetes; c__Bacteroidia; o__Bacteroidales; f__; g__; s__
f4140f3322ff7699e16743bc78aabc96	19	0	0	0	0	0	0	0	0	0	0	0	0	0	0	k__Bacteria; p__GN02; c__BD1-5; o__; f__; g__; s__
6a6a4404b9beb840bb735f370761be99	19	0	0	0	0	0	0	0	0	0	0	0	0	0	0	k__Bacteria; p__Proteobacteria; c__Gammaproteobacteria; o__Oceanospirillales; f__Halomonadaceae; g__Candidatus Portiera; s__
7e6d49ee79001adc19db0967b5346d7c	0	19	0	0	0	0	0	0	0	0	0	0	0	0	0	k__Bacteria; p__Bacteroidetes; c__[Saprospirae]; o__[Saprospirales]; f__Saprospiraceae; g__; s__
f602217acceb6d602742f16314ab70f2	0	0	19	0	0	0	0	0	0	0	0	0	0	0	0	k__Bacteria; p__Cyanobacteria; c__ML635J-21; o__; f__; g__; s__
c7e466a7cd20adac407d527eaf6f335c	0	0	19	0	0	0	0	0	0	0	0	0	0	0	0	k__Bacteria; p__Proteobacteria; c__Alphaproteobacteria; o__BD7-3; f__; g__; s__
485b61658eddfbbe67e757221b0d8ab6	0	0	0	0	0	0	0	0	0	0	19	0	0	0	0	k__Bacteria; p__Bacteroidetes; c__Bacteroidia; o__Bacteroidales; f__Prevotellaceae; g__Prevotella; s__
a6c9b55360723bf23fc5ea6be8298e59	0	0	0	0	0	0	0	0	0	0	0	19	0	0	0	k__Bacteria
23c4f9b98e2765c4a24a68d86fd94c10	0	0	0	0	0	0	0	0	0	0	0	0	19	0	0	k__Bacteria; p__Proteobacteria; c__Alphaproteobacteria; o__; f__; g__; s__
df0db372c263136c9a3b6b64443551a0	0	0	0	0	0	0	0	0	0	0	0	0	19	0	0	k__Bacteria; p__Proteobacteria; c__Alphaproteobacteria; o__BD7-3; f__; g__; s__
218c477f67b89954a1c12b928cd89c1c	18	0	0	0	0	0	0	0	0	0	0	0	0	0	0	k__Bacteria; p__Bacteroidetes; c__Flavobacteriia; o__Flavobacteriales
7d332824708bd7dd7c7bc731d027d0b5	18	0	0	0	0	0	0	0	0	0	0	0	0	0	0	k__Bacteria; p__Proteobacteria; c__Gammaproteobacteria; o__HTCC2188; f__HTCC2089; g__; s__
b4c40b087acab12724e7dd987bcf906f	18	0	0	0	0	0	0	0	0	0	0	0	0	0	0	k__Bacteria; p__Bacteroidetes; c__Bacteroidia; o__Bacteroidales; f__; g__; s__
1abda13fbd7e1b4dcd673150eab5cba9	0	18	0	0	0	0	0	0	0	0	0	0	0	0	0	k__Bacteria; p__Proteobacteria; c__Gammaproteobacteria; o__Oceanospirillales; f__; g__; s__
e529241b0ccff0d6c559ab3a0259cf51	0	18	0	0	0	0	0	0	0	0	0	0	0	0	0	k__Bacteria; p__Bacteroidetes; c__[Saprospirae]; o__[Saprospirales]; f__Saprospiraceae; g__; s__
ec950849c0c498c3e2d3d8f238b6d40c	0	0	0	0	18	0	0	0	0	0	0	0	0	0	0	k__Bacteria; p__Bacteroidetes
1ec3cf0eb0e3fea90dddf40246f39e06	0	0	0	0	0	0	0	0	0	18	0	0	0	0	0	k__Bacteria; p__Bacteroidetes; c__Flavobacteriia; o__Flavobacteriales; f__Flavobacteriaceae; g__Tenacibaculum; s__
d9644d7516e859669c1c1d7a09070313	17	0	0	0	0	0	0	0	0	0	0	0	0	0	0	k__Bacteria; p__Proteobacteria; c__Alphaproteobacteria; o__Rhodobacterales; f__Rhodobacteraceae; g__Octadecabacter; s__
6be386d6da46ce883756c32dbfb5334d	17	0	0	0	0	0	0	0	0	0	0	0	0	0	0	k__Bacteria; p__Proteobacteria; c__Alphaproteobacteria; o__Rickettsiales; f__mitochondria; g__; s__
9424c4cde9ac3d8bb3707412cb09cac6	17	0	0	0	0	0	0	0	0	0	0	0	0	0	0	k__Bacteria; p__Proteobacteria; c__Alphaproteobacteria; o__Sphingomonadales; f__; g__; s__
79c5f8d72c2f61cec6d7e3a4f72ef97d	17	0	0	0	0	0	0	0	0	0	0	0	0	0	0	k__Bacteria; p__Proteobacteria; c__Gammaproteobacteria; o__[Marinicellales]; f__[Marinicellaceae]; g__Marinicella; s__
e40fb28983358e0d6c14927cee559a4a	17	0	0	0	0	0	0	0	0	0	0	0	0	0	0	k__Bacteria; p__Proteobacteria; c__Deltaproteobacteria; o__Spirobacillales; f__; g__; s__
bbce976abd6ea9ea3d25675000f14215	17	0	0	0	0	0	0	0	0	0	0	0	0	0	0	k__Bacteria; p__Proteobacteria; c__Alphaproteobacteria
3de1d06283722da2b914e88771d97784	17	0	0	0	0	0	0	0	0	0	0	0	0	0	0	k__Bacteria; p__Proteobacteria; c__Gammaproteobacteria; o__Oceanospirillales
8ceaf9c6ec1a3e4075f57a5967079539	5	0	0	0	0	0	12	0	0	0	0	0	0	0	0	k__Bacteria; p__Spirochaetes; c__Spirochaetes; o__Spirochaetales; f__Spirochaetaceae; g__Spirochaeta; s__
461b96393305525cb11477ca888a5f18	0	0	17	0	0	0	0	0	0	0	0	0	0	0	0	k__Bacteria; p__SR1; c__; o__; f__; g__; s__
6b23731f056026d2ba558eae9cdc8fbe	0	0	17	0	0	0	0	0	0	0	0	0	0	0	0	k__Bacteria; p__Proteobacteria; c__Alphaproteobacteria
902c2ce57d0826fd08b617671cbdef72	0	0	0	0	0	4	0	0	0	0	0	13	0	0	0	k__Bacteria; p__Planctomycetes; c__Phycisphaerae; o__AKAU3564; f__; g__; s__
54818ba11b10d82a51d9eed0a2006ab7	0	0	0	0	0	0	0	0	0	17	0	0	0	0	0	k__Bacteria; p__Firmicutes; c__Clostridia; o__Clostridiales; f__Clostridiaceae; g__Clostridium; s__
deddd45d1896539abea2434ffbc11284	0	0	0	0	0	0	0	0	0	0	17	0	0	0	0	k__Bacteria; p__Firmicutes; c__Clostridia; o__Clostridiales; f__; g__; s__
87438e612730fec033bd62faa9e5d957	0	0	0	0	0	0	0	0	0	0	17	0	0	0	0	k__Bacteria; p__Firmicutes; c__Clostridia; o__Clostridiales
8bc8a577f444654080e1cbbcbf3624df	0	0	0	0	0	0	0	0	0	0	0	0	10	0	7	k__Bacteria; p__Proteobacteria; c__Gammaproteobacteria; o__Alteromonadales; f__Alteromonadaceae; g__Candidatus Endobugula; s__
22dc27ca81fc706fa65c1708834f936f	16	0	0	0	0	0	0	0	0	0	0	0	0	0	0	k__Bacteria; p__Proteobacteria; c__Deltaproteobacteria; o__Myxococcales; f__; g__; s__
b4fba977ecf0448698952e9ea92b824c	16	0	0	0	0	0	0	0	0	0	0	0	0	0	0	k__Bacteria; p__Verrucomicrobia; c__Verrucomicrobiae; o__Verrucomicrobiales; f__Verrucomicrobiaceae; g__Rubritalea; s__
51886d292dd39fd5640e137092377ef6	0	16	0	0	0	0	0	0	0	0	0	0	0	0	0	k__Bacteria; p__Proteobacteria; c__Deltaproteobacteria; o__Bdellovibrionales; f__Bdellovibrionaceae; g__Bdellovibrio; s__
b7a20bd8218364772e9595080fa0a4e0	0	0	16	0	0	0	0	0	0	0	0	0	0	0	0	k__Bacteria; p__Planctomycetes; c__Planctomycetia; o__Planctomycetales; f__Planctomycetaceae; g__Planctomyces; s__
4c2120dfa0351c4e5b555fbfdcff543e	0	0	0	0	0	0	0	0	0	16	0	0	0	0	0	k__Bacteria; p__Cyanobacteria; c__4C0d-2; o__YS2; f__; g__; s__
4d16e98a2d7b8ad9b9139e0b9b4abb0e	0	0	0	0	0	0	0	0	0	16	0	0	0	0	0	k__Bacteria
4748803c2a5839a274c42444a88a5da8	0	0	0	0	0	0	0	0	0	0	0	0	16	0	0	k__Bacteria; p__Proteobacteria; c__Gammaproteobacteria; o__Alteromonadales; f__Alteromonadaceae; g__Glaciecola; s__
8928a66268f8b9d516fc50a6e1e1e631	0	0	0	0	0	0	0	0	0	0	0	0	16	0	0	k__Bacteria; p__Proteobacteria; c__Alphaproteobacteria; o__Rickettsiales; f__Rickettsiaceae; g__; s__
c45c20b032ee88395a4181a78e821d2b	0	0	0	0	0	0	0	0	0	0	0	0	0	16	0	k__Bacteria; p__Bacteroidetes; c__Cytophagia; o__Cytophagales; f__Cytophagaceae; g__Hymenobacter; s__
3478fca7f5d7a74f766c9dcd2c7a0f11	15	0	0	0	0	0	0	0	0	0	0	0	0	0	0	k__Bacteria; p__Bacteroidetes; c__[Saprospirae]; o__[Saprospirales]; f__Saprospiraceae; g__; s__
9a24463a7b53d3bfb015a2b7ee2463a1	15	0	0	0	0	0	0	0	0	0	0	0	0	0	0	k__Bacteria; p__OD1; c__; o__; f__; g__; s__
76b18d0a46a13d4468c03f3ec1970168	15	0	0	0	0	0	0	0	0	0	0	0	0	0	0	k__Bacteria; p__Proteobacteria; c__Deltaproteobacteria; o__Bdellovibrionales; f__Bacteriovoracaceae; g__Bacteriovorax; s__
8d028f41f77d336f83d536551a38b7c1	15	0	0	0	0	0	0	0	0	0	0	0	0	0	0	k__Bacteria; p__Proteobacteria; c__TA18; o__CV90; f__; g__; s__
86f292f9ca6875e5d9d645977a4a1522	15	0	0	0	0	0	0	0	0	0	0	0	0	0	0	k__Bacteria; p__Bacteroidetes; c__Flavobacteriia; o__Flavobacteriales; f__Flavobacteriaceae; g__Tenacibaculum; s__
79ca1b211d1ee83f86eb905a7f4eec47	0	0	15	0	0	0	0	0	0	0	0	0	0	0	0	k__Bacteria; p__Cyanobacteria; c__Synechococcophycideae; o__Synechococcales; f__Acaryochloridaceae; g__Acaryochloris; s__
ae94aa5faaa29c5abe3821ae721ab961	0	0	0	0	0	0	0	0	0	15	0	0	0	0	0	k__Bacteria; p__Bacteroidetes; c__Bacteroidia; o__Bacteroidales; f__; g__; s__
3e774373639e15bca8732f77ff78c23d	0	0	0	0	0	0	0	0	0	0	0	15	0	0	0	k__Bacteria; p__Proteobacteria; c__Alphaproteobacteria; o__Rickettsiales; f__Rickettsiaceae; g__Rickettsia; s__
6c528de062c5e599430c7add9ccfcba2	0	0	0	0	0	0	0	0	0	0	0	15	0	0	0	k__Bacteria; p__Bacteroidetes; c__Flavobacteriia; o__Flavobacteriales; f__Flavobacteriaceae; g__Lutibacter; s__litoralis
d1eb5f20b6c921d010a9fe91846629ea	0	0	0	0	0	0	0	0	0	0	0	0	15	0	0	k__Bacteria; p__Cyanobacteria; c__Chloroplast; o__Stramenopiles; f__; g__; s__
b8dbe84dacf9f7cec86677074fb86709	0	0	0	0	0	0	0	0	0	0	0	0	15	0	0	k__Bacteria; p__Firmicutes; c__Clostridia; o__Clostridiales; f__Clostridiaceae; g__Clostridium; s__paraputrificum
bf38d3663d9c98d2050ae6c410cc1a32	0	0	0	0	0	0	0	0	0	0	0	0	15	0	0	k__Bacteria; p__Proteobacteria; c__Gammaproteobacteria
499f1c879aa937fd84ec658999d69c43	0	0	0	0	0	0	0	0	0	0	0	0	0	15	0	k__Bacteria; p__Proteobacteria; c__Epsilonproteobacteria; o__Campylobacterales; f__Helicobacteraceae; g__Helicobacter; s__ganmani
57fbafbe6f2bef0cc2adcc2760497889	0	0	0	0	0	0	0	0	0	0	0	0	0	15	0	k__Bacteria; p__TM7; c__TM7-3; o__EW055; f__; g__; s__
26915c3209ae35ef27dd02617e8d7d91	0	0	0	0	0	0	0	0	0	0	0	0	0	0	15	k__Bacteria; p__Proteobacteria; c__Alphaproteobacteria; o__Sphingomonadales; f__; g__; s__
3b223e19c14393d67ad1b526a20cd994	14	0	0	0	0	0	0	0	0	0	0	0	0	0	0	k__Bacteria; p__Proteobacteria; c__Gammaproteobacteria; o__; f__; g__; s__
c53ca23c125d3b5c614bb1c38c48f7e8	0	14	0	0	0	0	0	0	0	0	0	0	0	0	0	k__Bacteria; p__Proteobacteria; c__Alphaproteobacteria
6dd5eafb2242af7d1f5f16bc9b8b6abf	0	0	14	0	0	0	0	0	0	0	0	0	0	0	0	k__Bacteria; p__Proteobacteria; c__Alphaproteobacteria; o__BD7-3; f__; g__; s__
03ad6281e55a5d2f7eb1a7f44a2d0fd5	0	0	0	0	0	0	0	0	0	14	0	0	0	0	0	k__Bacteria; p__Bacteroidetes; c__Bacteroidia; o__Bacteroidales; f__Rikenellaceae; g__Rikenella; s__
bc560da189cc724070e0d261f6ab3004	0	0	0	0	0	0	0	0	0	5	0	9	0	0	0	k__Bacteria; p__Proteobacteria; c__Alphaproteobacteria; o__Rickettsiales; f__; g__; s__
65240b3b40ebda73f31494b0b40f2f45	0	0	0	0	0	0	0	0	0	0	0	14	0	0	0	k__Bacteria; p__Bacteroidetes; c__Bacteroidia; o__Bacteroidales; f__Prevotellaceae; g__Prevotella; s__
5ac7bc3fdbf87363e7c3f062c5168b33	0	0	0	0	0	0	0	0	0	0	0	0	0	14	0	k__Bacteria; p__Firmicutes; c__Clostridia; o__Clostridiales; f__Ruminococcaceae; g__; s__
5e69c4c1e0e0539db2ce8a0b37c1cd6b	13	0	0	0	0	0	0	0	0	0	0	0	0	0	0	k__Bacteria; p__Bacteroidetes; c__Flavobacteriia; o__Flavobacteriales; f__; g__; s__
63197fcf14e2ec05e01564ada03db635	13	0	0	0	0	0	0	0	0	0	0	0	0	0	0	k__Bacteria; p__Proteobacteria; c__Alphaproteobacteria
ac6146a15cad7dfb7de8c52d203a4a37	0	13	0	0	0	0	0	0	0	0	0	0	0	0	0	k__Bacteria
03ff4389751571679d504b8b37d762d1	0	0	13	0	0	0	0	0	0	0	0	0	0	0	0	k__Bacteria; p__Lentisphaerae; c__[Lentisphaeria]; o__Lentisphaerales; f__; g__; s__
ebf00dd6a9329614e82c0a214cb16490	0	0	0	13	0	0	0	0	0	0	0	0	0	0	0	k__Bacteria; p__Proteobacteria; c__Alphaproteobacteria; o__Rhodobacterales; f__Rhodobacteraceae; g__Phaeobacter; s__
133a61e6cfdec2e8db43f723805f04ec	0	0	0	0	13	0	0	0	0	0	0	0	0	0	0	k__Bacteria; p__Bacteroidetes; c__Bacteroidia; o__Bacteroidales; f__; g__; s__
9d38a71b9bae46ec71250b9ab5ab19ab	0	0	0	0	13	0	0	0	0	0	0	0	0	0	0	k__Bacteria; p__Tenericutes; c__Mollicutes; o__; f__; g__; s__
3219af75ee8056ed06ba81e873b0d0cb	0	0	0	0	0	0	0	0	0	13	0	0	0	0	0	k__Bacteria; p__Firmicutes; c__Clostridia; o__Clostridiales; f__Ruminococcaceae; g__Oscillospira; s__
0dab0cfa45a91086e0a7cb08c03ae3bc	0	0	0	0	0	0	0	0	0	0	0	13	0	0	0	k__Bacteria; p__Bacteroidetes; c__Bacteroidia; o__Bacteroidales; f__; g__; s__
a6bfdb3176b2fc52c2e55ef46213f792	0	0	0	0	0	0	0	0	0	0	0	13	0	0	0	k__Bacteria; p__Bacteroidetes; c__Bacteroidia; o__Bacteroidales; f__; g__; s__
461521de37bcc1597058f006add01136	0	0	0	0	0	0	0	0	0	0	0	0	13	0	0	k__Bacteria; p__Proteobacteria; c__Betaproteobacteria; o__Burkholderiales; f__Alcaligenaceae; g__Sutterella; s__
dcfd9f7cc2118c2b97f74dca726babd6	0	0	0	0	0	0	0	0	0	0	0	0	13	0	0	k__Bacteria; p__Bacteroidetes; c__[Saprospirae]; o__[Saprospirales]; f__Saprospiraceae; g__; s__
f4c2587bbaa6e03cd0452af030d28bb5	0	0	0	0	0	0	0	0	0	0	0	0	13	0	0	k__Bacteria; p__Bacteroidetes; c__Bacteroidia; o__Bacteroidales; f__Prevotellaceae; g__Prevotella; s__
b15b711c5cc26bf1480e9f01530d493b	0	0	0	0	0	0	0	0	0	0	0	0	0	13	0	k__Bacteria; p__Proteobacteria; c__Alphaproteobacteria; o__BD7-3; f__; g__; s__
ba3a6471a038fe6d27d0ac27c7ccf1e4	12	0	0	0	0	0	0	0	0	0	0	0	0	0	0	k__Bacteria; p__Proteobacteria
124a32e627a3fcf5847dd0939885c442	12	0	0	0	0	0	0	0	0	0	0	0	0	0	0	k__Bacteria; p__Bacteroidetes; c__Flavobacteriia; o__Flavobacteriales; f__Flavobacteriaceae; g__Lutimonas; s__
32e9f3777df996b14613c2e9c6f7ef8c	0	0	0	12	0	0	0	0	0	0	0	0	0	0	0	k__Bacteria; p__Bacteroidetes
96dc247b68f0c779a916c13743fa71f0	0	0	0	0	12	0	0	0	0	0	0	0	0	0	0	k__Bacteria; p__Cyanobacteria; c__Chloroplast; o__Rhodophyta; f__; g__; s__
bf7348b2028d96bee8686238f2bc5aa2	0	0	0	0	0	0	0	0	0	12	0	0	0	0	0	k__Bacteria; p__Bacteroidetes; c__Bacteroidia; o__Bacteroidales; f__; g__; s__
bb7b1a2ba05a616d59401c3c8fd26874	0	0	0	0	0	0	0	0	0	0	12	0	0	0	0	k__Bacteria; p__Proteobacteria; c__Gammaproteobacteria; o__Alteromonadales; f__OM60; g__; s__
ff9d93d7b7e46787568f2d241caeaf3b	0	0	0	0	0	0	0	0	0	0	0	12	0	0	0	k__Bacteria; p__Proteobacteria; c__Gammaproteobacteria; o__Pseudomonadales; f__Pseudomonadaceae
2e0efc4b4bf045aa19776b71d0c67a6e	0	0	0	0	0	0	0	0	0	0	0	0	12	0	0	k__Bacteria; p__Firmicutes; c__Clostridia; o__Clostridiales; f__Lachnospiraceae; g__; s__
cc00c7e6f65cad1cc90495f5739aad89	0	0	0	0	0	0	0	0	0	0	0	0	0	0	12	k__Bacteria; p__Spirochaetes; c__Spirochaetes; o__Spirochaetales; f__Spirochaetaceae; g__Treponema; s__
3c24a5adabfcefd9f44d13f50384c57f	11	0	0	0	0	0	0	0	0	0	0	0	0	0	0	k__Bacteria; p__GN02; c__; o__; f__; g__; s__
d03889c969c50642eff6cb3cb1dc9d7d	11	0	0	0	0	0	0	0	0	0	0	0	0	0	0	k__Bacteria; p__Bacteroidetes; c__[Saprospirae]; o__[Saprospirales]; f__Saprospiraceae; g__; s__
975e52d2c19fd5ac0d99d98ee66de83f	11	0	0	0	0	0	0	0	0	0	0	0	0	0	0	k__Bacteria; p__OD1; c__; o__; f__; g__; s__
64c538c5e28c15e82c2d3802caa0b84b	11	0	0	0	0	0	0	0	0	0	0	0	0	0	0	k__Bacteria; p__Proteobacteria; c__Gammaproteobacteria
95515b1d76f4d78c18ef14fb09e566f8	11	0	0	0	0	0	0	0	0	0	0	0	0	0	0	k__Bacteria; p__Bacteroidetes; c__[Saprospirae]; o__[Saprospirales]; f__; g__; s__
cddcd1ad0d496560e3b5b24a3f89b148	0	11	0	0	0	0	0	0	0	0	0	0	0	0	0	k__Bacteria
58a39e46765b583c21fc1042875ee176	0	11	0	0	0	0	0	0	0	0	0	0	0	0	0	k__Bacteria; p__Proteobacteria; c__Deltaproteobacteria; o__Bdellovibrionales; f__Bacteriovoracaceae; g__; s__
9df0c4d16d927789d3e85a90675e79a0	0	0	0	0	0	0	0	0	0	0	0	0	11	0	0	k__Bacteria; p__Proteobacteria; c__Gammaproteobacteria; o__Pseudomonadales; f__Moraxellaceae; g__Acinetobacter; s__lwoffii
cb77f895e621296f9ac44ad0a1531f42	0	0	0	0	0	0	0	0	0	0	0	0	11	0	0	k__Bacteria; p__Proteobacteria; c__Alphaproteobacteria; o__Rickettsiales; f__Rickettsiaceae; g__; s__
f8831fa35e481423c9bf15d3f4049536	10	0	0	0	0	0	0	0	0	0	0	0	0	0	0	k__Bacteria; p__Bacteroidetes; c__[Saprospirae]; o__[Saprospirales]; f__Saprospiraceae; g__Lewinella
e8873b0352e8c082cc965675d85d8085	10	0	0	0	0	0	0	0	0	0	0	0	0	0	0	k__Bacteria; p__TM7; c__SC3; o__; f__; g__; s__
d0d8d725561e3015e37748131fb8cef0	8	0	0	0	0	0	0	0	0	0	0	0	0	0	2	k__Bacteria; p__Cyanobacteria; c__Synechococcophycideae; o__Pseudanabaenales; f__Pseudanabaenaceae; g__; s__
0f977c779de62ffebcbd4613ce5a29fc	0	10	0	0	0	0	0	0	0	0	0	0	0	0	0	k__Bacteria; p__Proteobacteria; c__Alphaproteobacteria; o__Rhodobacterales; f__Rhodobacteraceae; g__Thalassobacter; s__stenotrophicus
08f91970badc8ff42ee6301cd492fa90	0	0	10	0	0	0	0	0	0	0	0	0	0	0	0	k__Bacteria; p__OD1; c__ZB2; o__; f__; g__; s__
4020ce3bd6cc79232a0d59961c8279f0	0	0	10	0	0	0	0	0	0	0	0	0	0	0	0	k__Bacteria; p__Proteobacteria; c__Deltaproteobacteria; o__Myxococcales; f__; g__; s__
36430cf7a062e28c1c4ab34f9b9283f9	0	0	10	0	0	0	0	0	0	0	0	0	0	0	0	k__Bacteria; p__Proteobacteria; c__Gammaproteobacteria; o__Alteromonadales; f__HTCC2188; g__; s__
8a3d78e50e89dd479eec2eed4a54cca7	0	0	10	0	0	0	0	0	0	0	0	0	0	0	0	k__Bacteria; p__Bacteroidetes; c__Cytophagia; o__Cytophagales; f__Flammeovirgaceae; g__; s__
cd48df6325cc1ba47b684b31c0af8424	0	0	0	10	0	0	0	0	0	0	0	0	0	0	0	k__Bacteria; p__Proteobacteria; c__Alphaproteobacteria; o__Rickettsiales
28e4cec6f0ea36604ef44604325bb6a1	0	0	0	10	0	0	0	0	0	0	0	0	0	0	0	k__Bacteria; p__Firmicutes; c__Clostridia; o__Clostridiales
3c3458d098702228adec9396985d2ae6	0	0	0	0	0	10	0	0	0	0	0	0	0	0	0	k__Bacteria; p__Proteobacteria; c__Alphaproteobacteria; o__Rickettsiales; f__; g__; s__
a4c2133e9c58ef89614e4120beb8d63a	0	0	0	0	0	0	0	0	0	0	0	0	0	0	10	k__Bacteria; p__Bacteroidetes; c__Flavobacteriia; o__Flavobacteriales; f__Flavobacteriaceae; g__; s__
e760971780dcb309a237f68058c31e6d	0	0	0	0	0	0	0	0	0	0	0	0	0	0	10	k__Bacteria; p__Firmicutes; c__Clostridia; o__Clostridiales; f__; g__; s__
07fd1ffab14e32729fbf3b17309cd436	0	0	0	0	0	0	0	0	0	0	0	0	0	0	10	k__Bacteria; p__Proteobacteria; c__Gammaproteobacteria; o__Thiotrichales; f__Piscirickettsiaceae; g__; s__
fef853b7f82b59d25e6d5e23567d4b31	9	0	0	0	0	0	0	0	0	0	0	0	0	0	0	k__Bacteria; p__Proteobacteria; c__Alphaproteobacteria; o__; f__; g__; s__
236bf5a512f85d8476c9e0081ac363ea	9	0	0	0	0	0	0	0	0	0	0	0	0	0	0	k__Bacteria; p__Bacteroidetes; c__Cytophagia; o__Cytophagales; f__Flammeovirgaceae; g__; s__
a7497bb4a83b9822fcd2789ad571c176	0	0	9	0	0	0	0	0	0	0	0	0	0	0	0	k__Bacteria; p__Proteobacteria; c__Alphaproteobacteria; o__; f__; g__; s__
9d7a31af9494b46048c731cf991af56a	0	0	0	0	0	0	9	0	0	0	0	0	0	0	0	k__Bacteria; p__Bacteroidetes; c__Bacteroidia; o__Bacteroidales; f__; g__; s__
572dde12c68be3f93a84ebe7105958c6	0	0	0	0	0	0	0	0	0	9	0	0	0	0	0	k__Bacteria; p__Bacteroidetes; c__Bacteroidia; o__Bacteroidales; f__[Paraprevotellaceae]; g__[Prevotella]; s__
96833b09611017062aba66ec37be9ea2	0	0	0	0	0	0	0	0	0	9	0	0	0	0	0	k__Bacteria; p__Firmicutes; c__Clostridia; o__Clostridiales; f__Veillonellaceae; g__Veillonella; s__parvula
dca5bc29c8ae92cee48c6ec73347a13b	0	0	0	0	0	0	0	0	0	0	9	0	0	0	0	k__Bacteria; p__Firmicutes; c__Clostridia; o__Clostridiales; f__Clostridiaceae; g__Clostridium; s__
f96019c9160cbc595651ec5426275807	0	0	0	0	0	0	0	0	0	0	9	0	0	0	0	k__Bacteria; p__Proteobacteria; c__Alphaproteobacteria; o__Rhodobacterales; f__Hyphomonadaceae; g__Maricaulis; s__
fdbff060c0adc3184b21540df9bbbee1	0	0	0	0	0	0	0	0	0	0	0	9	0	0	0	k__Bacteria; p__Bacteroidetes; c__Bacteroidia; o__Bacteroidales; f__Prevotellaceae; g__Prevotella; s__
068fa074f4399fc6eee5ebd3b4607fd6	0	0	0	0	0	0	0	0	0	0	0	9	0	0	0	k__Bacteria; p__Fusobacteria; c__Fusobacteriia; o__Fusobacteriales; f__Leptotrichiaceae; g__; s__
a57693942eeab936a23f404a444171a2	0	0	0	0	0	0	0	0	0	0	0	9	0	0	0	k__Bacteria; p__Bacteroidetes; c__Flavobacteriia; o__Flavobacteriales; f__; g__; s__
00cec374cdda5920f1165a734c7fa269	0	0	0	0	0	0	0	0	0	0	0	0	9	0	0	k__Bacteria; p__Firmicutes; c__Clostridia; o__Clostridiales
d3303382b19b8ac4d8f8864337e9b9c3	0	0	0	0	0	0	0	0	0	0	0	0	9	0	0	k__Bacteria; p__Proteobacteria; c__Alphaproteobacteria; o__Rhizobiales; f__Hyphomicrobiaceae; g__Devosia; s__
fc4124a17141cbaa1eb652ee4adfd11b	0	0	0	0	0	0	0	0	0	0	0	0	9	0	0	k__Bacteria; p__Verrucomicrobia; c__Verruco-5; o__R76-B128; f__; g__; s__
b632f1471fdbc48a83f80b09ee9ea027	0	0	0	0	0	0	0	0	0	0	0	0	9	0	0	k__Bacteria; p__Proteobacteria; c__Gammaproteobacteria; o__Thiotrichales; f__Piscirickettsiaceae
162ab399a251d9bdbba1f98bf7e95c58	0	0	0	0	0	0	0	0	0	0	0	0	0	0	9	k__Bacteria; p__Proteobacteria; c__Gammaproteobacteria; o__Pasteurellales; f__Pasteurellaceae
ca39dedd81b68605428f07f1dbee73e6	8	0	0	0	0	0	0	0	0	0	0	0	0	0	0	k__Bacteria; p__Proteobacteria; c__Deltaproteobacteria; o__Spirobacillales; f__; g__; s__
f8c9aaf7923ac1637cace0b1962cd228	8	0	0	0	0	0	0	0	0	0	0	0	0	0	0	k__Bacteria; p__Proteobacteria; c__Gammaproteobacteria; o__Alteromonadales; f__Alteromonadaceae; g__; s__
08277c787ebee8da454dabbf7d166061	8	0	0	0	0	0	0	0	0	0	0	0	0	0	0	k__Bacteria; p__Proteobacteria; c__Deltaproteobacteria; o__Myxococcales; f__; g__; s__
7e1add62bc9e40b99da359613dcafa1c	8	0	0	0	0	0	0	0	0	0	0	0	0	0	0	k__Bacteria; p__Proteobacteria; c__Alphaproteobacteria; o__; f__; g__; s__
b1b44cea99f462f7a74e64d70166a607	8	0	0	0	0	0	0	0	0	0	0	0	0	0	0	k__Bacteria; p__Proteobacteria; c__Alphaproteobacteria; o__Rickettsiales; f__mitochondria; g__; s__
b742d2c5dc2d56380a963392a7e31ede	8	0	0	0	0	0	0	0	0	0	0	0	0	0	0	k__Bacteria; p__Bacteroidetes; c__Cytophagia; o__Cytophagales; f__Flammeovirgaceae; g__; s__
8caeef2eefd7eaff75b7050e236325a5	0	8	0	0	0	0	0	0	0	0	0	0	0	0	0	k__Bacteria; p__Proteobacteria; c__Betaproteobacteria; o__Neisseriales; f__Neisseriaceae; g__Neisseria
2108ac97b87e710269b1a1458b04d0bd	0	8	0	0	0	0	0	0	0	0	0	0	0	0	0	k__Bacteria; p__Proteobacteria; c__Gammaproteobacteria; o__Oceanospirillales; f__Oceanospirillaceae; g__Marinomonas; s__
1a271d7b61253bbab2a770052fa25d7a	0	0	0	8	0	0	0	0	0	0	0	0	0	0	0	k__Bacteria; p__SAR406; c__AB16; o__; f__; g__; s__
548bb2db538d299cf9a2804a5fbfef71	0	0	0	8	0	0	0	0	0	0	0	0	0	0	0	k__Bacteria; p__Tenericutes; c__Mollicutes; o__; f__; g__; s__
0abb202e6bcf0faa004954dc22bfc351	0	0	0	0	8	0	0	0	0	0	0	0	0	0	0	k__Bacteria
9ab6294daca90875d5960a9eee4bfd7f	0	0	0	0	0	8	0	0	0	0	0	0	0	0	0	k__Bacteria; p__Proteobacteria; c__Deltaproteobacteria; o__Desulfovibrionales; f__Desulfovibrionaceae; g__Desulfovibrio; s__
ebebf7578a367ead79e9f9c9657454b3	0	0	0	0	0	0	8	0	0	0	0	0	0	0	0	k__Bacteria; p__Proteobacteria; c__Betaproteobacteria; o__Methylophilales; f__Methylophilaceae; g__Methylotenera; s__mobilis
5e18094f37d33836726fabc09f8e46fc	0	0	0	0	0	0	0	8	0	0	0	0	0	0	0	k__Bacteria; p__Firmicutes; c__Clostridia; o__Clostridiales; f__; g__; s__
9f3fe07fcf3b7ed7f35bb2d467385427	0	0	0	0	0	0	0	8	0	0	0	0	0	0	0	k__Bacteria; p__Bacteroidetes; c__Bacteroidia; o__Bacteroidales; f__; g__; s__
919f1b07cef3136c6472eab52416de64	0	0	0	0	0	0	0	0	0	8	0	0	0	0	0	k__Bacteria; p__Elusimicrobia; c__Elusimicrobia; o__Elusimicrobiales; f__Elusimicrobiaceae; g__; s__
d4fbc593070c0e35670ceb95310704f3	0	0	0	0	0	0	0	0	0	0	0	8	0	0	0	k__Bacteria; p__Proteobacteria; c__Deltaproteobacteria; o__Desulfovibrionales; f__Desulfovibrionaceae; g__; s__
2c674dd5dcc493fc0bad82c12f46397e	0	0	0	0	0	0	0	0	0	0	0	0	8	0	0	k__Bacteria; p__Proteobacteria; c__Alphaproteobacteria; o__Rickettsiales; f__Pelagibacteraceae
5c44fad0ae0d8ce3cda637a8e3e3b68b	0	0	0	0	0	0	0	0	0	0	0	0	8	0	0	k__Bacteria; p__Planctomycetes; c__Planctomycetia; o__Planctomycetales; f__Planctomycetaceae; g__Planctomyces; s__
8721c30b95d5d8eb9d23caa10d89536e	0	0	0	0	0	0	0	0	0	0	0	0	0	0	8	k__Bacteria; p__Proteobacteria; c__Alphaproteobacteria; o__; f__; g__; s__
c5e61d2fa65631a3fbe7394c4ffb3e06	0	0	0	0	0	0	0	0	0	0	0	0	0	0	8	k__Bacteria; p__Proteobacteria; c__Gammaproteobacteria; o__Thiohalorhabdales; f__; g__; s__
85b1f30029dc2ac3d404c45a54846323	7	0	0	0	0	0	0	0	0	0	0	0	0	0	0	k__Bacteria; p__SR1; c__; o__; f__; g__; s__
565f215f8267ea06b8cb664483dfccfb	7	0	0	0	0	0	0	0	0	0	0	0	0	0	0	k__Bacteria; p__Proteobacteria; c__Gammaproteobacteria; o__Chromatiales; f__; g__; s__
9802e8e624550f514ad55ce6e305b0d1	0	7	0	0	0	0	0	0	0	0	0	0	0	0	0	k__Bacteria; p__SR1; c__; o__; f__; g__; s__
1e8b6a34587613d96486a93974aadfbb	0	0	0	0	7	0	0	0	0	0	0	0	0	0	0	k__Bacteria; p__Proteobacteria
c166892017eec79d157948c210c232e9	0	0	0	0	0	0	7	0	0	0	0	0	0	0	0	k__Bacteria; p__Proteobacteria; c__Alphaproteobacteria; o__Rhizobiales; f__Beijerinckiaceae; g__; s__
2c545231aacaf1d8c6b3f8f8930d4363	0	0	0	0	0	0	0	0	0	7	0	0	0	0	0	k__Bacteria; p__Proteobacteria; c__Deltaproteobacteria; o__Desulfovibrionales; f__Desulfovibrionaceae; g__Bilophila; s__
bef8d13d700c616a01b4983b1bbc48ab	0	0	0	0	0	0	0	0	0	0	7	0	0	0	0	k__Bacteria; p__Firmicutes; c__Clostridia; o__Clostridiales; f__Christensenellaceae; g__; s__
9eab7a1249300ee6e9757c224201f94d	0	0	0	0	0	0	0	0	0	0	0	7	0	0	0	k__Bacteria; p__Proteobacteria; c__Gammaproteobacteria; o__Xanthomonadales; f__Xanthomonadaceae; g__Stenotrophomonas; s__
af140e3881d1c74ce8b17a5c8979dfa5	0	0	0	0	0	0	0	0	0	0	0	7	0	0	0	k__Bacteria; p__Firmicutes; c__Clostridia; o__Clostridiales; f__; g__; s__
a2acea0468cc65a8c2dc544a2dd6ea58	0	0	0	0	0	0	0	0	0	0	0	0	7	0	0	k__Bacteria; p__SR1; c__; o__; f__; g__; s__
b81fccf847eb1c296a1ca57308671be0	0	0	0	0	0	0	0	0	0	0	0	0	7	0	0	k__Bacteria; p__Cyanobacteria; c__Synechococcophycideae; o__Synechococcales; f__Synechococcaceae; g__Prochlorococcus; s__
7201ccafc5449a7e183cb12ec4baab62	0	0	0	0	0	0	0	0	0	0	0	0	0	7	0	k__Bacteria; p__Proteobacteria; c__Alphaproteobacteria; o__BD7-3; f__; g__; s__
faaee1dab757b66edbfe9bb60c07a71b	0	0	0	0	0	0	0	0	0	0	0	0	0	7	0	k__Bacteria; p__Proteobacteria; c__Betaproteobacteria; o__Rhodocyclales; f__Rhodocyclaceae; g__Hydrogenophilus; s__
0cc148b28a1cd65f0db8b9af91c27e2a	0	0	0	0	0	0	0	0	0	0	0	0	0	0	7	k__Bacteria; p__Proteobacteria; c__Gammaproteobacteria; o__Oceanospirillales; f__; g__; s__
ab9e6e9b6153247308a4dc565ff2b120	6	0	0	0	0	0	0	0	0	0	0	0	0	0	0	k__Bacteria; p__Proteobacteria
1d5fe5a7e020cf1b042c7c5d8fe321a9	6	0	0	0	0	0	0	0	0	0	0	0	0	0	0	k__Bacteria; p__Proteobacteria; c__Alphaproteobacteria
391c393189f13cf456ce266248bd0fbf	0	6	0	0	0	0	0	0	0	0	0	0	0	0	0	k__Bacteria; p__Proteobacteria; c__Deltaproteobacteria; o__Spirobacillales; f__; g__; s__
bca51d0029e4215cce87d40ee15e248c	0	0	6	0	0	0	0	0	0	0	0	0	0	0	0	k__Bacteria; p__Proteobacteria; c__Gammaproteobacteria; o__Legionellales; f__Francisellaceae; g__; s__
2d87338e227816d74239df8e0754718a	0	0	6	0	0	0	0	0	0	0	0	0	0	0	0	k__Bacteria; p__Proteobacteria; c__Gammaproteobacteria; o__Enterobacteriales; f__Enterobacteriaceae
eb52a2df16fe6eb32be9648e75d2670b	0	0	6	0	0	0	0	0	0	0	0	0	0	0	0	k__Bacteria; p__Proteobacteria; c__Alphaproteobacteria; o__; f__; g__; s__
8056788fa1351b8c833092ba4679becf	0	0	6	0	0	0	0	0	0	0	0	0	0	0	0	k__Bacteria; p__Proteobacteria; c__Deltaproteobacteria; o__Myxococcales; f__; g__; s__
994fe210b62585847f07396bdfcf7a3b	0	0	0	6	0	0	0	0	0	0	0	0	0	0	0	k__Bacteria; p__Spirochaetes; c__Spirochaetes; o__Spirochaetales; f__Spirochaetaceae
0984ff82ed3f7101d10a36367e923b1f	0	0	0	0	6	0	0	0	0	0	0	0	0	0	0	k__Bacteria; p__Proteobacteria; c__Alphaproteobacteria; o__; f__; g__; s__
66e4cd4e9f92f88b55017bcc5a571164	0	0	0	0	0	6	0	0	0	0	0	0	0	0	0	k__Bacteria; p__Proteobacteria; c__Alphaproteobacteria; o__Kiloniellales; f__; g__; s__
989cfd4b289a8f6b6631805c0443eae7	0	0	0	0	0	0	6	0	0	0	0	0	0	0	0	k__Bacteria; p__Firmicutes; c__Clostridia; o__Clostridiales; f__Ruminococcaceae; g__; s__
8a914118f005a85ef7b00e910f6b31f2	0	0	0	0	0	0	0	6	0	0	0	0	0	0	0	k__Bacteria; p__Proteobacteria
c5886bd70aa7be10a83ef147dab8dbf5	0	0	0	0	0	0	0	6	0	0	0	0	0	0	0	k__Bacteria; p__Proteobacteria; c__Alphaproteobacteria; o__Rickettsiales; f__mitochondria
ff19891a2afe25e3c556b36ac419fca0	0	0	0	0	0	0	0	0	6	0	0	0	0	0	0	k__Bacteria; p__Bacteroidetes; c__Bacteroidia; o__Bacteroidales; f__; g__; s__
db1c381299168d9805d95e1c6f5605b1	0	0	0	0	0	0	0	0	0	6	0	0	0	0	0	k__Bacteria; p__Bacteroidetes; c__Flavobacteriia; o__Flavobacteriales; f__[Weeksellaceae]; g__; s__
aab0d9943c9d26a16936523da32d6a42	0	0	0	0	0	0	0	0	0	6	0	0	0	0	0	k__Bacteria; p__Firmicutes; c__Clostridia; o__Clostridiales; f__Lachnospiraceae
011d4dfd18700b81debcf524bb4c7dfc	0	0	0	0	0	0	0	0	0	6	0	0	0	0	0	k__Bacteria; p__Proteobacteria; c__Alphaproteobacteria; o__Rhizobiales; f__Hyphomicrobiaceae; g__; s__
4bb684e7960675e87f5a42973202df18	0	0	0	0	0	0	0	0	0	0	6	0	0	0	0	k__Bacteria; p__Bacteroidetes; c__Flavobacteriia; o__Flavobacteriales; f__[Weeksellaceae]; g__Chryseobacterium; s__
b9e75605593b4de185c73adc697bf0f3	5	0	0	0	0	0	0	0	0	0	0	0	0	0	0	k__Bacteria; p__Bacteroidetes; c__[Saprospirae]; o__[Saprospirales]; f__Saprospiraceae; g__; s__
f10e4f8c06c910bd2fbb5b213195da44	5	0	0	0	0	0	0	0	0	0	0	0	0	0	0	k__Bacteria; p__OD1; c__ZB2; o__; f__; g__; s__
c70ac28bf81a6f718dbff6f79ad06227	5	0	0	0	0	0	0	0	0	0	0	0	0	0	0	k__Bacteria; p__Proteobacteria; c__Alphaproteobacteria
a0ccbf27b3592386909b15d98f224860	0	0	5	0	0	0	0	0	0	0	0	0	0	0	0	k__Bacteria; p__Planctomycetes; c__OM190; o__agg27; f__; g__; s__
9e4678145d29baac19d685de91a9eca6	0	0	5	0	0	0	0	0	0	0	0	0	0	0	0	k__Bacteria; p__SR1; c__; o__; f__; g__; s__
8345b267c7292f5f6db29e858a7231f6	0	0	0	0	2	3	0	0	0	0	0	0	0	0	0	k__Bacteria; p__Cyanobacteria; c__Chloroplast; o__; f__; g__; s__
eb140a00a1d34c8c25ef2bc18f5634f9	0	0	0	0	0	5	0	0	0	0	0	0	0	0	0	k__Bacteria; p__Cyanobacteria; c__Chloroplast; o__Stramenopiles; f__; g__; s__
0bc18dd9c51e253a8282d305dd10b8c3	0	0	0	0	0	0	5	0	0	0	0	0	0	0	0	k__Archaea; p__[Parvarchaeota]; c__[Parvarchaea]; o__YLA114; f__; g__; s__
366bb3ddd63d135bec172051cf2cfe0a	0	0	0	0	0	0	0	0	0	5	0	0	0	0	0	k__Bacteria; p__Actinobacteria; c__Actinobacteria; o__Actinomycetales; f__Actinomycetaceae; g__Actinomyces; s__
7bddd2bb67c4abe96a4e6f92aea9dd64	0	0	0	0	0	0	0	0	0	5	0	0	0	0	0	k__Bacteria; p__Cyanobacteria; c__Chloroplast; o__Stramenopiles; f__; g__; s__
bd960da1262e3f6957a66e294a697b3c	0	0	0	0	0	0	0	0	0	5	0	0	0	0	0	k__Bacteria
00a90804ad0eccbe319ad697326744c1	0	0	0	0	0	0	0	0	0	0	5	0	0	0	0	k__Bacteria; p__Proteobacteria; c__Alphaproteobacteria; o__Caulobacterales; f__Caulobacteraceae; g__; s__
222bb2f7bcaef784c02134910bea1397	0	0	0	0	0	0	0	0	0	0	0	5	0	0	0	k__Bacteria; p__Firmicutes; c__Clostridia; o__Clostridiales; f__Lachnospiraceae; g__; s__
51d9343504e8c75fc8fa45202791afe9	0	0	0	0	0	0	0	0	0	0	0	5	0	0	0	k__Bacteria; p__Proteobacteria; c__Alphaproteobacteria; o__Rhizobiales; f__Hyphomicrobiaceae; g__Devosia; s__
c750faf9237aa9e198dc060b5746f850	0	0	0	0	0	0	0	0	0	0	0	0	5	0	0	k__Bacteria; p__Proteobacteria; c__Alphaproteobacteria
f3b41d47dbf8327add98c18f2b98468c	0	0	0	0	0	0	0	0	0	0	0	0	0	0	5	k__Bacteria; p__Proteobacteria; c__Gammaproteobacteria; o__Vibrionales; f__Pseudoalteromonadaceae; g__Pseudoalteromonas; s__
4fad95049d8a3b70d0dfd3d9d00e6dfa	4	0	0	0	0	0	0	0	0	0	0	0	0	0	0	k__Bacteria; p__OD1; c__; o__; f__; g__; s__
876dfe3aac6960c117f09c6b8e1c3b12	4	0	0	0	0	0	0	0	0	0	0	0	0	0	0	k__Bacteria; p__Proteobacteria; c__TA18; o__PHOS-HD29; f__; g__; s__
f207aee7310ac1e81a0047df773ee88c	4	0	0	0	0	0	0	0	0	0	0	0	0	0	0	k__Bacteria; p__Proteobacteria; c__Deltaproteobacteria; o__Myxococcales
44e18d0ce348316e4221d64af6f18940	0	4	0	0	0	0	0	0	0	0	0	0	0	0	0	k__Bacteria; p__Proteobacteria; c__Alphaproteobacteria; o__; f__; g__; s__
1badfeea17a7c2a2fe434c0045c94393	0	0	0	0	0	0	0	0	0	4	0	0	0	0	0	k__Bacteria; p__Bacteroidetes; c__Bacteroidia; o__Bacteroidales; f__Rikenellaceae
1860f13ee8911f4d7c56316e2227b621	0	0	0	0	0	0	0	0	0	4	0	0	0	0	0	k__Bacteria; p__Bacteroidetes; c__Flavobacteriia; o__Flavobacteriales; f__Flavobacteriaceae; g__Flavobacterium; s__
f280f36e797a082982c10969ee6895d5	0	0	0	0	0	0	0	0	0	0	4	0	0	0	0	k__Bacteria; p__Bacteroidetes; c__Bacteroidia; o__Bacteroidales; f__; g__; s__
7c2dd68c65bf137d1a577f1e6c027330	0	0	0	0	0	0	0	0	0	0	0	4	0	0	0	k__Bacteria
270b6dabc77762fbcde07cafe13229d6	0	0	0	0	0	0	0	0	0	0	0	4	0	0	0	k__Bacteria; p__Proteobacteria; c__Deltaproteobacteria; o__Desulfovibrionales; f__Desulfovibrionaceae; g__Desulfovibrio; s__
508ec84d9687cb28fd337c4722c83447	0	0	0	0	0	0	0	0	0	0	0	0	4	0	0	k__Bacteria; p__Proteobacteria; c__Alphaproteobacteria; o__; f__; g__; s__
76a5ec72e8ee95fa1ee0e71daa77511c	0	0	0	0	0	0	0	0	0	0	0	0	4	0	0	k__Bacteria; p__Firmicutes; c__Clostridia; o__Clostridiales; f__Lachnospiraceae; g__Shuttleworthia; s__
c0d5dcb7d80d5dae81f286d953193674	0	0	0	0	0	0	0	0	0	0	0	0	0	4	0	k__Bacteria; p__Proteobacteria; c__Alphaproteobacteria; o__RF32; f__; g__; s__
413563a7f9bbee10052f0ffb52acbebc	3	0	0	0	0	0	0	0	0	0	0	0	0	0	0	k__Bacteria; p__Proteobacteria; c__Deltaproteobacteria; o__Myxococcales; f__OM27; g__; s__
885fd1afb6fed7732cdced904df5da75	3	0	0	0	0	0	0	0	0	0	0	0	0	0	0	k__Bacteria; p__Proteobacteria; c__Gammaproteobacteria
0289b1157f5ce1052333566f1e2b57cf	3	0	0	0	0	0	0	0	0	0	0	0	0	0	0	k__Bacteria; p__SR1; c__; o__; f__; g__; s__
9c0030814e344a8a4bd5bcff53a83919	3	0	0	0	0	0	0	0	0	0	0	0	0	0	0	k__Bacteria; p__Bacteroidetes; c__[Saprospirae]; o__[Saprospirales]; f__Saprospiraceae; g__; s__
d8926081cb826e12da9fac73f087f416	3	0	0	0	0	0	0	0	0	0	0	0	0	0	0	k__Bacteria; p__Proteobacteria; c__Gammaproteobacteria; o__Alteromonadales; f__Alteromonadaceae; g__Saccharophagus; s__degradans
c6b0f6756266887bf3c4e006900eb432	3	0	0	0	0	0	0	0	0	0	0	0	0	0	0	k__Bacteria; p__Bacteroidetes; c__[Saprospirae]; o__[Saprospirales]; f__Saprospiraceae; g__; s__
e29946ea83bafe1f7fdee8504b8985e1	0	3	0	0	0	0	0	0	0	0	0	0	0	0	0	k__Bacteria; p__Proteobacteria; c__Alphaproteobacteria; o__Rhodobacterales; f__Rhodobacteraceae
001972154521d85c00b409e8a62dec19	0	3	0	0	0	0	0	0	0	0	0	0	0	0	0	k__Bacteria; p__Proteobacteria; c__Gammaproteobacteria
bf999c6bc44fcff53e1c9dc7f24f4049	0	0	3	0	0	0	0	0	0	0	0	0	0	0	0	k__Bacteria; p__Proteobacteria; c__Gammaproteobacteria; o__; f__; g__; s__
2506408897c62e49da52fedde9d30637	0	0	0	0	3	0	0	0	0	0	0	0	0	0	0	k__Bacteria; p__Proteobacteria
dc3eae82126c5087dbe2dc2d900b84f0	0	0	0	0	0	3	0	0	0	0	0	0	0	0	0	k__Bacteria; p__Proteobacteria; c__Alphaproteobacteria
5c36319c308daf5475f5356206b25ca5	0	0	0	0	0	0	0	3	0	0	0	0	0	0	0	k__Bacteria; p__Bacteroidetes; c__Bacteroidia; o__Bacteroidales
79eea47250784508894f5b2378188894	0	0	0	0	0	0	0	3	0	0	0	0	0	0	0	k__Bacteria; p__Lentisphaerae; c__[Lentisphaeria]; o__Victivallales; f__Victivallaceae; g__; s__
392fe4c236b6226d152cec8d85d0d777	0	0	0	0	0	0	0	0	0	3	0	0	0	0	0	k__Bacteria; p__Firmicutes; c__Bacilli
6a326ed9aad7e60c16c53187549623d6	0	0	0	0	0	0	0	0	0	3	0	0	0	0	0	k__Bacteria; p__Bacteroidetes; c__Bacteroidia; o__Bacteroidales; f__[Paraprevotellaceae]; g__[Prevotella]; s__
c3787261bd4bffe683b7db433bcaf5ad	0	0	0	0	0	0	0	0	0	3	0	0	0	0	0	k__Bacteria; p__Firmicutes; c__Clostridia; o__Clostridiales; f__; g__; s__
d15f18a99ffaa68f58d255beb78af644	0	0	0	0	0	0	0	0	0	3	0	0	0	0	0	k__Bacteria; p__Bacteroidetes; c__Bacteroidia; o__Bacteroidales; f__Bacteroidaceae; g__Bacteroides; s__
ead76c629d5794a11f2657fadbffe211	0	0	0	0	0	0	0	0	0	3	0	0	0	0	0	k__Bacteria; p__Proteobacteria; c__Alphaproteobacteria
b8d4fa5d51731e53b811f7efd9aaafed	0	0	0	0	0	0	0	0	0	0	3	0	0	0	0	k__Bacteria; p__Proteobacteria; c__Deltaproteobacteria; o__Desulfovibrionales; f__Desulfovibrionaceae; g__Bilophila; s__
5038648413de1d524c039fe7b46d1af4	0	0	0	0	0	0	0	0	0	0	0	3	0	0	0	k__Bacteria; p__Bacteroidetes; c__Bacteroidia; o__Bacteroidales
3629f35bed962ca99cc2de6ee9f63530	0	0	0	0	0	0	0	0	0	0	0	3	0	0	0	k__Bacteria; p__Actinobacteria; c__Actinobacteria; o__Actinomycetales; f__Propionibacteriaceae; g__Propionibacterium; s__acnes
47e7f5ce50c88aa19e0b13956c1d54c1	0	0	0	0	0	0	0	0	0	0	0	0	3	0	0	k__Bacteria; p__; c__; o__; f__; g__; s__
ec7d5aacb3d884a15e2b494c756157f6	0	0	0	0	0	0	0	0	0	0	0	0	3	0	0	k__Bacteria; p__; c__; o__; f__; g__; s__
86c7eae3d49c4ee588f899a8062ba878	0	0	0	0	0	0	0	0	0	0	0	0	3	0	0	k__Bacteria; p__Firmicutes; c__Bacilli; o__Lactobacillales; f__Lactobacillaceae; g__Lactobacillus; s__iners
4f5f8ea51ed7224af2f18dcdbfdcb3cd	0	0	0	0	0	0	0	0	0	0	0	0	0	3	0	k__Bacteria; p__Proteobacteria; c__Deltaproteobacteria; o__Bdellovibrionales; f__Bdellovibrionaceae; g__Bdellovibrio
cb1d5bebba791857bc5bdbcac33ab4ef	0	0	0	0	0	0	0	0	0	0	0	0	0	0	3	k__Bacteria; p__Firmicutes; c__Clostridia; o__Clostridiales; f__Lachnospiraceae; g__Clostridium; s__citroniae
3eb92f2dad2ed6cd05103cb3417c21a0	0	0	0	0	0	0	0	0	0	0	0	0	0	0	3	k__Bacteria; p__Bacteroidetes; c__[Saprospirae]; o__[Saprospirales]; f__Chitinophagaceae
2652e6e03ca9305740b599449dc4d5f1	0	0	0	0	0	0	0	0	0	0	0	0	0	0	3	k__Bacteria; p__Proteobacteria; c__Epsilonproteobacteria; o__Campylobacterales; f__Campylobacteraceae; g__Campylobacter
8079bc4465cbc6c439c67051e320cd5b	2	0	0	0	0	0	0	0	0	0	0	0	0	0	0	k__Bacteria; p__Bacteroidetes; c__Bacteroidia; o__Bacteroidales; f__; g__; s__
473b2e53112939eeb8845c4728809a08	2	0	0	0	0	0	0	0	0	0	0	0	0	0	0	k__Bacteria; p__Bacteroidetes; c__Sphingobacteriia; o__Sphingobacteriales; f__NS11-12; g__; s__
4b959e2cc556799ac1d2c9811f2f76ba	2	0	0	0	0	0	0	0	0	0	0	0	0	0	0	k__Bacteria; p__OD1; c__; o__; f__; g__; s__
33e54583df74a2b23a1b0daa846fe2e9	2	0	0	0	0	0	0	0	0	0	0	0	0	0	0	k__Bacteria
52a708b863082c9521f9c2386741828b	0	0	2	0	0	0	0	0	0	0	0	0	0	0	0	k__Bacteria; p__Proteobacteria; c__Deltaproteobacteria; o__MIZ46; f__; g__; s__
c0a3098a6d7e9d9c0f3fc71deff7a666	0	0	2	0	0	0	0	0	0	0	0	0	0	0	0	k__Bacteria
75bc7b2a3d85305e7aa9d89dcced5da3	0	0	2	0	0	0	0	0	0	0	0	0	0	0	0	k__Bacteria; p__Proteobacteria; c__TA18; o__CV90; f__; g__; s__
01df1033c95bbee81a328f47f57abb05	0	0	2	0	0	0	0	0	0	0	0	0	0	0	0	k__Bacteria; p__Bacteroidetes; c__Flavobacteriia; o__Flavobacteriales; f__Flavobacteriaceae; g__; s__
9ce2b313231e84dbcee5244f8337cd7c	0	0	0	0	0	2	0	0	0	0	0	0	0	0	0	k__Bacteria; p__Proteobacteria; c__Gammaproteobacteria; o__Alteromonadales; f__OM60; g__; s__
1b5a5622054cb6fe91a1c28e0acb307f	0	0	0	0	0	0	0	0	0	2	0	0	0	0	0	k__Bacteria; p__Firmicutes; c__Clostridia; o__Clostridiales; f__Ruminococcaceae; g__; s__
2b86a0f26463c1a49430e96f8e7f9b55	0	0	0	0	0	0	0	0	0	0	0	2	0	0	0	k__Bacteria; p__Firmicutes; c__Clostridia; o__Clostridiales; f__Veillonellaceae
df90c74e62becafa05b59b0193a8058e	0	0	0	0	0	0	0	0	0	0	0	0	2	0	0	k__Bacteria; p__Bacteroidetes; c__[Saprospirae]; o__[Saprospirales]; f__Saprospiraceae; g__; s__
