# Supplementary material for: The Purple Sea Urchin Strongylocentrotus purpuratus Demonstrates a Compartmentalization of Gut Bacterial Microbiota, Predictive Functional Attributes, and Taxonomic Co-Occurrence
Source: Microorganisms. 2019 Jan 26;7(2):35. doi: 10.3390/microorganisms7020035 (PMC6406795; doi:10.3390/microorganisms7020035)
Supplement: Supplementary file 1 [file microorganisms-07-00035-s001.zip › Sup_Data_Final/Table_S5_KEGG_PICRUSt_data-final.xlsx]

## Sheet: Two_Group_STAMP_STATS_file
Title: The Purple Sea Urchin Strongylocentrotus purpuratus Demonstrates a Compartmentalization of Gut Bacterial Microbiota, Predictive Functional Attributes, and Taxonomic Co-Occurrence
Authors:
Joseph A. Hakim1,*, Julie B. Schram2, Aaron W. E. Galloway2, Casey D. Morrow3, Michael R. Crowley4, Stephen A. Watts1, and Asim K. Bej1,*
Corresponding Author *
Affiliations:
1 Department of Biology, University of Alabama at Birmingham, 1300 University Blvd., Birmingham, AL 35294, USA; joe21@uab.edu (J.A.H); sawatts@uab.edu (S.A.W.); abej@uab.edu (A.K.B)
2 Oregon Institute of Marine Biology, University of Oregon, 63466 Boat Basin Rd, Charleston, OR 97420, USA; jschram@uoregon.edu (J.B.S); agallow3@uoregon.edu (A.W.E.G.)
3 Department of Cell, Developmental and Integrative Biology, University of Alabama at Birmingham, 1918 University Blvd., Birmingham, AL 35294, USA; caseym@uab.edu (C.D.M)
4 Department of Genetics, Heflin Center Genomics Core, School of Medicine, University of Alabama at Birmingham, 705 South 20th Street, AL 35294 USA; mcrowley@uab.edu (M.R.C)
Correspondence: Joseph A. Hakim (joe21@uab.edu) (Primary corresponding author); Asim K. Bej (abej@uab.edu) (Submitting corresponding author); Tel.: +1 (205) 934-9857.
Supplementary Table 5: Results of the predicted functional profiles determined through PICRUSt (v1.1.2) and analyzed through STAMP (v2.1.3) of the KEGG-Level-2 and KEGG-Level-3 categories. (gut tissue, n = 3; gut digesta, n = 3).
KEGG-Level-2 Metabolism	Gut Digesta: mean rel. freq. (%)	Gut Digesta: std. dev. (%)	Gut Tissue: mean rel. freq. (%)	Gut Tissue: std. dev. (%)	p-values	p-values (corrected)	Difference between means	95.0% lower CI	95.0% upper CI	Gut Digesta 1: rel. freq. (%)	Gut Digesta 2: rel. freq. (%)	Gut Digesta 3: rel. freq. (%)	Gut Tissue 1: rel. freq. (%)	Gut Tissue 2: rel. freq. (%)	Gut Tissue 3: rel. freq. (%)
Amino Acid Metabolism	10.6367	0.273021	9.95279	0.259408	0.0622446	0.0622446	0.68396	-0.0561747	1.42409	10.6934	10.2776	10.9392	9.83093	9.71405	10.3134
Biosynthesis of Other Secondary Metabolites	0.910244	0.0687436	0.764917	0.0695101	0.103394	0.103394	0.145327	-0.0466124	0.337266	0.974604	0.814962	0.941165	0.750268	0.688059	0.856423
Cancers	0.163164	0.00505054	0.16399	0.00334293	0.857929	0.857929	-0.000825304	-0.0134673	0.0118167	0.162525	0.157323	0.169645	0.159544	0.16482	0.167605
Carbohydrate Metabolism	9.83734	0.172409	9.21087	0.329896	0.0971258	0.0971258	0.626474	-0.208557	1.4615	10.0577	9.63674	9.81762	9.03052	8.92841	9.67367
Cardiovascular Diseases	0.00132552	0.000179365	0.00595586	0.00497366	0.318555	0.318555	-0.00463035	-0.0197346	0.0104739	0.00138545	0.001509	0.00108209	0.00375759	0.00126867	0.0128413
Cell Communication	0	0	2.46488e-06	1.89663e-06	0.207464	0.207464	-2.46488e-06	-8.23525e-06	3.30549e-06	0	0	0	0	4.61333e-06	2.78132e-06
Cell Growth and Death	0.488076	0.0371265	0.573291	0.010142	0.0741893	0.0741893	-0.0852146	-0.188938	0.0185084	0.524175	0.437008	0.503045	0.572706	0.585994	0.561172
Cell Motility	2.67513	0.486475	4.07031	0.886947	0.143141	0.143141	-1.39518	-3.62927	0.838912	2.39879	3.35893	2.26766	4.50854	4.86902	2.83336
Cellular Processes and Signaling	4.15326	0.132001	3.94128	0.104577	0.153402	0.153402	0.211979	-0.125579	0.549538	4.02612	4.33521	4.09845	4.07574	3.92739	3.82071
Circulatory System	0.0360782	0.0144343	0.0528263	0.0207415	0.407585	0.407585	-0.0167481	-0.0688121	0.035316	0.0201051	0.0550724	0.0330571	0.053489	0.0778914	0.0270984
Digestive System	0.0361107	0.00896432	0.0229924	0.00688238	0.180757	0.180757	0.0131183	-0.00966569	0.0359023	0.0456772	0.0241233	0.0385315	0.0236361	0.0142598	0.0310812
Endocrine System	0.308808	0.0139035	0.29329	0.0257195	0.506145	0.506145	0.0155178	-0.0493538	0.0803895	0.32847	0.298849	0.299105	0.282907	0.268293	0.328671
Energy Metabolism	5.80372	0.223351	6.65947	0.352053	0.0538587	0.0538587	-0.855744	-1.73633	0.0248379	6.07515	5.5281	5.80791	6.75831	7.03263	6.18745
Environmental Adaptation	0.155204	0.00714524	0.194384	0.0331629	0.233448	0.233448	-0.0391802	-0.134443	0.0560823	0.151588	0.165184	0.148841	0.183839	0.239233	0.160081
Enzyme Families	1.89645	0.0210741	1.90079	0.00199285	0.799052	0.799052	-0.00433271	-0.0676631	0.0589977	1.92278	1.87119	1.89539	1.89842	1.90064	1.9033
Excretory System	0.0417089	0.0114291	0.0419868	0.00274132	0.976083	0.976083	-0.000277878	-0.0327323	0.0321766	0.0549801	0.0270831	0.0430635	0.0458631	0.040099	0.0399981
Folding, Sorting and Degradation	2.80736	0.0289706	2.69604	0.112739	0.295474	0.295474	0.111324	-0.206163	0.42881	2.76997	2.84056	2.81156	2.72382	2.81811	2.54618
Genetic Information Processing	3.07511	0.107732	2.80985	0.0990716	0.0628593	0.0628593	0.265258	-0.0228757	0.553393	2.9419	3.20575	3.07768	2.70669	2.94354	2.77933
Glycan Biosynthesis and Metabolism	2.66101	0.112081	2.37574	0.123817	0.0737387	0.0737387	0.285271	-0.0438903	0.614433	2.75968	2.50425	2.71912	2.33407	2.54387	2.24929
Immune System	0.0798082	0.005746	0.080255	0.00482609	0.937053	0.937053	-0.000446802	-0.0153536	0.01446	0.084217	0.0716922	0.0835153	0.0798623	0.0863523	0.0745504
Immune System Diseases	0.0680929	0.00504112	0.0496415	0.00237148	0.020695	0.020695	0.0184514	0.00551614	0.0313866	0.062064	0.0744026	0.0678119	0.0463571	0.0506959	0.0518715
Infectious Diseases	0.454504	0.0208147	0.395119	0.0152358	0.0354332	0.0354332	0.0593855	0.00686569	0.111905	0.442188	0.483816	0.437509	0.393951	0.37707	0.414335
Lipid Metabolism	3.17594	0.0659826	3.17701	0.0776284	0.988913	0.988913	-0.00106673	-0.20315	0.201017	3.20518	3.08458	3.23807	3.13786	3.10776	3.28541
Membrane Transport	8.80241	0.715097	9.55201	0.785181	0.375136	0.375136	-0.749596	-2.84175	1.34256	8.35024	9.81189	8.24511	9.39317	8.67967	10.5832
Metabolic Diseases	0.107785	0.00367185	0.0957557	0.0026078	0.0234625	0.0234625	0.0120295	0.00279613	0.0212629	0.103115	0.112086	0.108155	0.0935754	0.0994218	0.0942699
Metabolism	2.63527	0.0574102	2.49882	0.157159	0.346207	0.346207	0.136455	-0.283549	0.556459	2.71621	2.58926	2.60034	2.49978	2.30586	2.69081
Metabolism of Cofactors and Vitamins	4.9801	0.102584	4.66366	0.0511068	0.0310258	0.0310258	0.316437	0.0552762	0.577597	5.02283	4.83867	5.0788	4.66357	4.60112	4.72631
Metabolism of Other Amino Acids	1.76903	0.037716	1.6368	0.0603874	0.0699611	0.0699611	0.132237	-0.0188218	0.283295	1.71603	1.80072	1.79034	1.63202	1.56534	1.71303
Metabolism of Terpenoids and Polyketides	1.96011	0.0997228	1.79726	0.0864197	0.157311	0.157311	0.162855	-0.0982908	0.424	1.9984	1.82342	2.05851	1.73926	1.73308	1.91942
Nervous System	0.0718645	0.00376831	0.0828447	0.00258605	0.033005	0.033005	-0.0109802	-0.0204297	-0.00153074	0.0768802	0.0677971	0.0709161	0.0801107	0.082108	0.0863153
Neurodegenerative Diseases	0.261999	0.0372024	0.321161	0.0438124	0.220983	0.220983	-0.0591623	-0.173182	0.054857	0.218549	0.309416	0.258031	0.322494	0.374141	0.266848
Nucleotide Metabolism	3.98568	0.167901	3.98588	0.141554	0.99904	0.99904	-0.000199014	-0.436249	0.43585	4.10118	3.74827	4.1076	3.90341	4.18509	3.86915
Poorly Characterized	5.2489	0.106259	5.25389	0.115284	0.966219	0.966219	-0.00499756	-0.313609	0.303614	5.1127	5.37199	5.262	5.33182	5.33895	5.09091
Replication and Repair	8.33911	0.261262	8.02187	0.108278	0.221898	0.221898	0.317245	-0.366514	1.001	8.51938	7.96967	8.52829	7.9629	8.17374	7.92897
Sensory System	0	0	0	0	1	1	0	0	0	0	0	0	0	0	0
Signal Transduction	2.04717	0.126612	2.4733	0.265594	0.137299	0.137299	-0.426131	-1.10634	0.254074	2.0275	2.21114	1.90288	2.65448	2.66766	2.09777
Signaling Molecules and Interaction	0.158176	0.0133168	0.160399	0.00808259	0.851913	0.851913	-0.00222251	-0.0355546	0.0311095	0.175682	0.143409	0.155438	0.158167	0.151806	0.171223
Transcription	2.26253	0.0485726	2.11528	0.118232	0.213313	0.213313	0.147253	-0.162624	0.457129	2.19971	2.31801	2.26987	2.11592	1.97015	2.25976
Translation	5.48956	0.195104	5.37913	0.142903	0.556602	0.556602	0.110433	-0.381896	0.602761	5.59784	5.21564	5.65521	5.27971	5.58122	5.27646
Transport and Catabolism	0.3087	0.0313382	0.270733	0.0197462	0.233361	0.233361	0.0379666	-0.0404201	0.116353	0.332836	0.264441	0.328821	0.278351	0.243657	0.290191
Xenobiotics Biodegradation and Metabolism	2.10638	0.0553706	2.25842	0.307019	0.55809	0.55809	-0.152039	-1.0478	0.743721	2.02827	2.1502	2.14068	2.29017	1.86753	2.61756
KEGG-Level-3 Metabolism	Gut Digesta: mean rel. freq. (%)	Gut Digesta: std. dev. (%)	Gut Tissue: mean rel. freq. (%)	Gut Tissue: std. dev. (%)	p-values	p-values (corrected)	Difference between means	95.0% lower CI	95.0% upper CI	Gut Digesta 1: rel. freq. (%)	Gut Digesta 2: rel. freq. (%)	Gut Digesta 3: rel. freq. (%)	Gut Tissue 1: rel. freq. (%)	Gut Tissue 2: rel. freq. (%)	Gut Tissue 3: rel. freq. (%)
1,1,1-Trichloro-2,2-bis(4-chlorophenyl)ethane (DDT) degradation	0.00017164	2.1108e-05	0.000222492	5.63121e-05	0.331008	0.331008	-5.08528e-05	-0.000200704	9.89981e-05	0.000195887	0.000174595	0.000144437	0.000283439	0.000147626	0.000236412
ABC transporters	2.29487	0.210738	2.63646	0.321037	0.286736	0.286736	-0.341594	-1.14497	0.461785	2.17071	2.59158	2.12231	2.56263	2.28542	3.06133
Adherens junction	0	0	0	0	1	1	0	0	0	0	0	0	0	0	0
Adipocytokine signaling pathway	0.0771455	0.00528976	0.07145	0.00119061	0.264697	0.264697	0.00569546	-0.00943162	0.0208225	0.0845874	0.0727647	0.0740843	0.0699042	0.071645	0.0728009
African trypanosomiasis	0.0310877	0.00235719	0.0128703	0.00274731	0.00224472	0.00224472	0.0182175	0.0110454	0.0253895	0.0291586	0.0296979	0.0344068	0.0136186	0.00919436	0.0157979
Alanine, aspartate and glutamate metabolism	1.11306	0.0276152	1.03095	0.0182002	0.0311621	0.0311621	0.0821169	0.0130031	0.151231	1.14603	1.07845	1.11471	1.01283	1.05584	1.02417
Aldosterone-regulated sodium reabsorption	0	0	1.79961e-06	2.54504e-06	0.42265	0.42265	-1.79961e-06	-9.54272e-06	5.9435e-06	0	0	0	5.39884e-06	0	0
alpha-Linolenic acid metabolism	0.0317222	0.00941459	0.0408323	0.0200818	0.604202	0.604202	-0.00911012	-0.0606647	0.0424444	0.0188728	0.0411671	0.0351266	0.0338561	0.0681619	0.0204788
Alzheimer's disease	0.126757	0.0150607	0.128801	0.0146043	0.897031	0.897031	-0.00204479	-0.0432467	0.0391571	0.109162	0.145949	0.125158	0.131454	0.145214	0.109737
Amino acid metabolism	0.257587	0.0196275	0.213605	0.0495793	0.338827	0.338827	0.0439814	-0.0867596	0.174722	0.275965	0.230383	0.266413	0.206012	0.157038	0.277767
Amino acid related enzymes	1.51007	0.0609587	1.43366	0.0305392	0.212854	0.212854	0.0764101	-0.0786699	0.23149	1.55219	1.42387	1.55415	1.41033	1.4768	1.41385
Amino sugar and nucleotide sugar metabolism	1.04117	0.0431055	1.01944	0.0191757	0.564914	0.564914	0.0217295	-0.0898112	0.13327	1.09692	0.991943	1.03464	0.99919	1.04519	1.01395
Aminoacyl-tRNA biosynthesis	1.05261	0.071512	1.15183	0.0517156	0.193937	0.193937	-0.0992198	-0.279394	0.0809549	1.12244	0.954343	1.08106	1.13169	1.22279	1.10102
Aminobenzoate degradation	0.186115	0.0112107	0.198412	0.05336	0.777797	0.777797	-0.0122976	-0.165956	0.141361	0.170357	0.195509	0.192478	0.196388	0.134096	0.264753
Amoebiasis	0.000692643	0.000196198	0.00711451	0.00265964	0.0753212	0.0753212	-0.00642187	-0.0144525	0.00160877	0.000965187	0.000511315	0.000601426	0.00682953	0.00400898	0.010505
Amyotrophic lateral sclerosis (ALS)	0.0250362	0.00568536	0.0310963	0.00571219	0.347537	0.347537	-0.00606011	-0.0218826	0.0097624	0.0305975	0.0172268	0.0272844	0.0337643	0.0231589	0.0363657
Antigen processing and presentation	0.0398641	0.00285578	0.0391468	0.00313557	0.822802	0.822802	0.000717353	-0.00763764	0.00907234	0.0420373	0.0358295	0.0417257	0.039533	0.0427794	0.035128
Apoptosis	0.00114609	0.000403743	0.00689028	0.00532313	0.266131	0.266131	-0.00574419	-0.0218102	0.0103219	0.00169887	0.000993531	0.000745862	0.00445674	0.0019376	0.0142765
Arachidonic acid metabolism	0.0608859	0.00795432	0.0468431	0.00874523	0.168906	0.168906	0.0140428	-0.00924787	0.0373334	0.0504462	0.0697343	0.0624772	0.0505736	0.034766	0.0551896
Arginine and proline metabolism	1.24397	0.011252	1.20212	0.00809714	0.0158993	0.0158993	0.041849	0.0135154	0.0701825	1.22947	1.24555	1.2569	1.21223	1.20174	1.1924
Arrhythmogenic right ventricular cardiomyopathy (ARVC)	0	0	0	0	1	1	0	0	0	0	0	0	0	0	0
Ascorbate and aldarate metabolism	0.124593	0.00915214	0.105192	0.0149527	0.206988	0.206988	0.0194008	-0.0180172	0.0568188	0.11173	0.132273	0.129775	0.105037	0.0869566	0.123582
Atrazine degradation	0.045589	0.0185536	0.0447457	0.00620337	0.956024	0.956024	0.000843288	-0.0494617	0.0511483	0.0244716	0.0696345	0.042661	0.0519827	0.0368328	0.0454217
Bacterial chemotaxis	0.532992	0.0912152	0.963625	0.269732	0.141949	0.141949	-0.430634	-1.16064	0.299371	0.50313	0.656604	0.439242	1.09972	1.20419	0.586966
Bacterial invasion of epithelial cells	0.000147281	0.000152766	0.000453004	0.000417959	0.414895	0.414895	-0.000305723	-0.00142261	0.000811164	2.13695e-05	5.81985e-05	0.000362276	0.000126873	0.000189146	0.00104299
Bacterial motility proteins	1.34603	0.267707	1.99428	0.408542	0.14505	0.14505	-0.648256	-1.67056	0.374052	1.19002	1.72277	1.12529	2.20241	2.35698	1.42345
Bacterial secretion system	0.806264	0.0175421	0.812011	0.0477799	0.884995	0.884995	-0.00574756	-0.133332	0.121837	0.793391	0.831066	0.794334	0.858542	0.831179	0.746313
Bacterial toxins	0.0408762	0.00532699	0.0693612	0.00407683	0.00476887	0.00476887	-0.028485	-0.0420166	-0.0149533	0.0483235	0.0381366	0.0361684	0.0637927	0.0734396	0.0708512
Basal transcription factors	0.000394466	0.000166395	0.00191534	0.00155276	0.29974	0.29974	-0.00152087	-0.00617132	0.00312958	0.000423828	0.000581985	0.000177586	0.000715346	0.000922665	0.004108
Base excision repair	0.384586	0.00683073	0.38676	0.00432997	0.72642	0.72642	-0.00217433	-0.0192599	0.0149112	0.388055	0.375044	0.390659	0.382467	0.385125	0.392688
Benzoate degradation	0.266184	0.0146942	0.317885	0.0528741	0.299067	0.299067	-0.0517009	-0.199074	0.0956722	0.255194	0.256406	0.286953	0.337703	0.245535	0.370418
beta-Alanine metabolism	0.340052	0.0337684	0.292191	0.0420412	0.280661	0.280661	0.0478614	-0.0599748	0.155698	0.297377	0.379953	0.342827	0.28541	0.244428	0.346735
beta-Lactam resistance	0.0363489	0.00279596	0.0325462	0.00509649	0.421049	0.421049	0.00380275	-0.00903432	0.0166398	0.0364527	0.0328738	0.0397201	0.0347982	0.0373495	0.0254908
Betalain biosynthesis	4.86307e-05	5.33364e-06	0.00126466	0.00135912	0.333214	0.333214	-0.00121603	-0.00535099	0.00291893	4.98621e-05	4.15703e-05	5.44598e-05	0.000383318	0.000226053	0.00318461
Bile secretion	0.000968528	0.000233274	0.00129237	0.00137566	0.772407	0.772407	-0.000323839	-0.00435537	0.00370769	0.00111477	0.0011515	0.000639311	0.000353624	0.000286026	0.00323745
Biosynthesis and biodegradation of secondary metabolites	0.0246469	0.00349294	0.0562922	0.00407682	0.00125123	0.00125123	-0.0316452	-0.0422834	-0.021007	0.0235812	0.029357	0.0210025	0.0570036	0.0608913	0.0509815
Biosynthesis of 12-, 14- and 16-membered macrolides	0.000506008	0.000119921	9.44851e-05	1.38903e-05	0.0383697	0.0383697	0.000411523	5.32761e-05	0.00076977	0.00038465	0.000669283	0.000464092	8.63814e-05	8.30399e-05	0.000114034
Biosynthesis of ansamycins	0.0751656	0.012986	0.0662502	0.00491329	0.441019	0.441019	0.00891538	-0.0255878	0.0434185	0.0883983	0.0575209	0.0795776	0.0627831	0.0627689	0.0731987
Biosynthesis of siderophore group nonribosomal peptides	0.0348318	0.00159574	0.0328016	0.00449869	0.597686	0.597686	0.0020302	-0.0100509	0.0141113	0.0360681	0.0325787	0.0358488	0.0336267	0.0378524	0.0269259
Biosynthesis of type II polyketide backbone	0	0	0	0	1	1	0	0	0	0	0	0	0	0	0
Biosynthesis of type II polyketide products	1.60158e-05	3.85135e-06	1.80397e-05	1.36771e-06	0.543315	0.543315	-2.02385e-06	-1.23646e-05	8.31689e-06	2.13695e-05	1.24711e-05	1.42069e-05	1.61965e-05	1.84533e-05	1.94692e-05
Biosynthesis of unsaturated fatty acids	0.225377	0.0308745	0.195357	0.0121922	0.302822	0.302822	0.0300195	-0.0514306	0.11147	0.188119	0.263722	0.224289	0.191791	0.182531	0.21175
Biosynthesis of vancomycin group antibiotics	0.0608167	0.0088987	0.0601908	0.00497753	0.936058	0.936058	0.000625945	-0.0217512	0.023003	0.0720507	0.0502876	0.0601118	0.058761	0.0668748	0.0549365
Biotin metabolism	0.218064	0.0179931	0.221398	0.0279458	0.895151	0.895151	-0.00333417	-0.0732407	0.0665724	0.231275	0.192625	0.230294	0.232299	0.248847	0.183049
Bisphenol degradation	0.0595392	0.00724364	0.0882155	0.00635375	0.0140892	0.0140892	-0.0286763	-0.0477203	-0.00963228	0.0655686	0.0493523	0.0636967	0.0892752	0.0799582	0.095413
Bladder cancer	0.0120235	0.00485845	0.00449662	0.00233335	0.146695	0.146695	0.00752683	-0.00490302	0.0199567	0.00669576	0.0184448	0.0109298	0.00297476	0.00272186	0.00779325
Butanoate metabolism	0.929247	0.0243023	0.876646	0.0572349	0.326039	0.326039	0.0526006	-0.0966019	0.201803	0.896595	0.954863	0.936282	0.859347	0.816817	0.953774
Butirosin and neomycin biosynthesis	0.0407613	0.00249166	0.0297163	0.00517316	0.0758384	0.0758384	0.011045	-0.00218476	0.0242747	0.0424433	0.0372387	0.0426018	0.0293454	0.0235741	0.0362294
C5-Branched dibasic acid metabolism	0.348788	0.0140738	0.336873	0.0077367	0.368748	0.368748	0.0119146	-0.0235282	0.0473574	0.366565	0.332147	0.347652	0.33628	0.346632	0.327708
Caffeine metabolism	1.78004e-05	1.26062e-05	0.000657652	0.000460749	0.188413	0.188413	-0.000639852	-0.00204017	0.000760465	3.56158e-05	8.31407e-06	9.47127e-06	0.00128222	0.000184533	0.000506199
Calcium signaling pathway	0.000138575	0.000156903	0.000295224	0.000301929	0.561328	0.561328	-0.000156649	-0.000921379	0.00060808	1.42463e-05	4.15703e-05	0.000359908	2.96936e-05	0.0001384	0.000717579
CAM ligands	0	0	2.46488e-06	1.89663e-06	0.207464	0.207464	-2.46488e-06	-8.23525e-06	3.30549e-06	0	0	0	0	4.61333e-06	2.78132e-06
Caprolactam degradation	0.114375	0.0286251	0.107135	0.017646	0.778824	0.778824	0.00723989	-0.0643802	0.07886	0.0825182	0.151935	0.108671	0.100993	0.0892587	0.131153
Carbohydrate digestion and absorption	0.00131899	0.000197489	0.00264583	0.000802998	0.137588	0.137588	-0.00132684	-0.00360036	0.000946691	0.00129641	0.00157136	0.0010892	0.00234849	0.00184533	0.00374365
Carbohydrate metabolism	0.0924962	0.00956962	0.104798	0.00157795	0.20818	0.20818	-0.0123016	-0.0403992	0.015796	0.100476	0.097973	0.0790401	0.106689	0.102826	0.104878
Carbon fixation in photosynthetic organisms	0.589588	0.0467251	0.557317	0.00607301	0.432051	0.432051	0.0322716	-0.106686	0.171229	0.631692	0.524431	0.612642	0.550023	0.557036	0.564891
Carbon fixation pathways in prokaryotes	1.21925	0.0621965	1.32863	0.0762817	0.193993	0.193993	-0.109377	-0.305736	0.0869825	1.29513	1.14279	1.21985	1.33221	1.42022	1.23347
Cardiac muscle contraction	0.0360782	0.0144343	0.0528263	0.0207415	0.407585	0.407585	-0.0167481	-0.0688121	0.035316	0.0201051	0.0550724	0.0330571	0.053489	0.0778914	0.0270984
Carotenoid biosynthesis	0.0323016	0.0105618	0.0266085	0.013431	0.66333	0.66333	0.00569309	-0.0286001	0.0399862	0.0352917	0.018133	0.0434802	0.0191281	0.0152286	0.0454689
Cell cycle	4.86785e-05	3.0262e-05	0.000198312	0.000242366	0.475219	0.475219	-0.000149633	-0.000871623	0.000572357	5.34237e-05	8.31407e-05	9.47127e-06	0	5.53599e-05	0.000539575
Cell cycle - Caulobacter	0.474028	0.0348476	0.518752	0.00613404	0.208359	0.208359	-0.0447242	-0.146579	0.057131	0.510335	0.427015	0.484735	0.525979	0.519295	0.510983
Cell cycle - yeast	0	0	0	0	1	1	0	0	0	0	0	0	0	0	0
Cell division	0.0902288	0.00161849	0.0768559	0.00843414	0.149808	0.149808	0.0133729	-0.0111129	0.0378588	0.0880386	0.0907481	0.0918997	0.0755999	0.0672116	0.0877561
Cell motility and secretion	0.285552	0.0108223	0.305997	0.0249341	0.372454	0.372454	-0.0204443	-0.085215	0.0443264	0.284278	0.299398	0.272981	0.335846	0.307331	0.274813
Cellular antigens	0.0863086	0.00701435	0.0695443	0.00653281	0.0690117	0.0690117	0.0167644	-0.00209147	0.0356202	0.0925476	0.0765102	0.0898681	0.0751356	0.0603792	0.073118
Chagas disease (American trypanosomiasis)	0.0314243	0.00239376	0.0121321	0.00214283	0.0011119	0.0011119	0.0192921	0.0129543	0.0256299	0.0292441	0.0302715	0.0347572	0.0134944	0.00910671	0.0137953
Chaperones and folding catalysts	1.14507	0.0431215	1.05036	0.0403634	0.0862267	0.0862267	0.0947153	-0.0214432	0.210874	1.09707	1.20164	1.13651	1.0774	1.08038	0.993302
Chloroalkane and chloroalkene degradation	0.238799	0.0120238	0.212554	0.048331	0.526283	0.526283	0.0262449	-0.110406	0.162896	0.255775	0.231173	0.229451	0.222497	0.14902	0.266147
Chlorocyclohexane and chlorobenzene degradation	0.0111802	0.00257229	0.0405804	0.0126478	0.0759475	0.0759475	-0.0294002	-0.0659328	0.00713235	0.01472	0.00868405	0.0101366	0.0447375	0.0234357	0.0535681
Cholinergic synapse	0	0	0	0	1	1	0	0	0	0	0	0	0	0	0
Chromosome	1.52221	0.0383667	1.35187	0.0833772	0.0842067	0.0842067	0.170333	-0.0443039	0.384971	1.54294	1.46841	1.55526	1.32947	1.26282	1.46333
Chronic myeloid leukemia	7.89272e-07	1.1162e-06	2.78132e-06	3.93337e-06	0.553281	0.553281	-1.99204e-06	-1.29236e-05	8.9395e-06	0	0	2.36782e-06	0	0	8.34395e-06
Circadian rhythm - plant	0.000406564	0.000236664	0.00163291	0.000689866	0.116554	0.116554	-0.00122634	-0.00308908	0.000636398	0.000698069	0.000403232	0.000118391	0.00148468	0.000871919	0.00254212
Citrate cycle (TCA cycle)	1.0171	0.0661497	1.03108	0.0864493	0.865273	0.865273	-0.0139808	-0.233573	0.205612	1.09368	0.932277	1.02533	1.02584	1.13947	0.927911
Clavulanic acid biosynthesis	0	0	2.26863e-05	1.99666e-05	0.249331	0.249331	-2.26863e-05	-8.34333e-05	3.80608e-05	0	0	0	4.85895e-05	0	1.94692e-05
Colorectal cancer	0.000870313	0.000181272	0.00562967	0.00489627	0.302924	0.302924	-0.00475936	-0.0196272	0.0101084	0.00110765	0.000835564	0.000667724	0.00330409	0.00114411	0.0124408
Complement and coagulation cascades	0	0	0	0	1	1	0	0	0	0	0	0	0	0	0
Cyanoamino acid metabolism	0.171215	0.0054025	0.171329	0.0106297	0.990047	0.990047	-0.000114261	-0.0271081	0.0268796	0.176266	0.163725	0.173653	0.183094	0.157342	0.173551
Cysteine and methionine metabolism	0.826143	0.0500228	0.855475	0.0204458	0.505256	0.505256	-0.0293326	-0.160548	0.101883	0.885778	0.763369	0.829281	0.829343	0.879259	0.857824
Cytochrome P450	0	0	4.52633e-06	4.57757e-06	0.296884	0.296884	-4.52633e-06	-1.84533e-05	9.40064e-06	0	0	0	1.07977e-05	0	2.78132e-06
Cytokine receptors	0	0	0	0	1	1	0	0	0	0	0	0	0	0	0
Cytokine-cytokine receptor interaction	0	0	0	0	1	1	0	0	0	0	0	0	0	0	0
Cytoskeleton proteins	0.218621	0.00926257	0.240644	0.0087525	0.071106	0.071106	-0.0220231	-0.0470737	0.00302748	0.230448	0.207831	0.217583	0.234493	0.234417	0.253022
Cytosolic DNA-sensing pathway	0	0	1.53778e-06	2.17474e-06	0.42265	0.42265	-1.53778e-06	-8.15429e-06	5.07874e-06	0	0	0	0	4.61333e-06	0
D-Alanine metabolism	0.0921142	0.00173197	0.102288	0.0100966	0.288883	0.288883	-0.0101736	-0.0397392	0.019392	0.0909021	0.0908769	0.0945635	0.101123	0.115195	0.0905457
D-Arginine and D-ornithine metabolism	9.6093e-05	7.6283e-06	0.00325783	0.00152406	0.0991887	0.0991887	-0.00316173	-0.00779841	0.00147495	0.000106847	9.14548e-05	8.99771e-05	0.00248077	0.0019053	0.00538741
D-Glutamine and D-glutamate metabolism	0.162974	0.0206477	0.153367	0.00101925	0.578289	0.578289	0.0096068	-0.0529976	0.0722112	0.183432	0.1347	0.170788	0.154755	0.152337	0.153008
Dilated cardiomyopathy (DCM)	0	0	0	0	1	1	0	0	0	0	0	0	0	0	0
Dioxin degradation	0.0267604	0.00199659	0.058355	0.0172148	0.120018	0.120018	-0.0315946	-0.0830191	0.0198298	0.028083	0.0282595	0.0239386	0.0815279	0.0532332	0.040304
DNA repair and recombination proteins	2.68991	0.0584797	2.5583	0.0171225	0.0760372	0.0760372	0.131612	-0.0301915	0.293415	2.73167	2.60721	2.73085	2.53442	2.56677	2.57371
DNA replication	0.631611	0.0343177	0.645191	0.0501248	0.769643	0.769643	-0.0135805	-0.139255	0.112094	0.656644	0.583086	0.655102	0.643658	0.707334	0.584582
DNA replication proteins	1.10156	0.0468073	1.06298	0.0258147	0.380019	0.380019	0.0385823	-0.0792609	0.156425	1.13664	1.03541	1.13263	1.05674	1.09725	1.03494
Drug metabolism - cytochrome P450	0.080513	0.0192811	0.0762103	0.0347475	0.887658	0.887658	0.00430265	-0.0831328	0.0917381	0.060992	0.106761	0.0737859	0.0700823	0.0370496	0.121499
Drug metabolism - other enzymes	0.285626	0.023941	0.235777	0.0313825	0.153627	0.153627	0.0498489	-0.0298254	0.129523	0.298923	0.252012	0.305943	0.219644	0.208038	0.27965
ECM-receptor interaction	0	0	2.46488e-06	1.89663e-06	0.207464	0.207464	-2.46488e-06	-8.23525e-06	3.30549e-06	0	0	0	0	4.61333e-06	2.78132e-06
Electron transfer carriers	0.0157379	0.00530336	0.0251341	0.0104744	0.340946	0.340946	-0.00939617	-0.036008	0.0172157	0.0228546	0.0142295	0.0101295	0.0277176	0.0112104	0.0364742
Endocrine and other factor-regulated calcium reabsorption	0	0	0	0	1	1	0	0	0	0	0	0	0	0	0
Endocytosis	1.66e-05	6.33025e-06	0.000372253	0.000462559	0.390464	0.390464	-0.000355653	-0.00176259	0.00105128	1.78079e-05	8.31407e-06	2.36782e-05	3.50924e-05	5.53599e-05	0.00102631
Energy metabolism	1.01052	0.0206682	0.870184	0.057796	0.0619258	0.0619258	0.140332	-0.0146709	0.295335	1.02666	1.02354	0.981342	0.845077	0.815373	0.9501
Epithelial cell signaling in Helicobacter pylori infection	0.0687875	0.00710503	0.0699516	0.00687036	0.875805	0.875805	-0.00116404	-0.0205764	0.0182483	0.0680653	0.077828	0.0604693	0.0796626	0.0653708	0.0648213
ErbB signaling pathway	0	0	0	0	1	1	0	0	0	0	0	0	0	0	0
Ether lipid metabolism	0.00517549	0.0021059	0.00481697	0.00318309	0.901657	0.901657	0.000358517	-0.00760893	0.00832596	0.00791739	0.00279768	0.0048114	0.00343906	0.00179458	0.00921728
Ethylbenzene degradation	0.0830769	0.00804299	0.0638966	0.0058168	0.057935	0.057935	0.0191803	-0.00108413	0.0394448	0.073372	0.0827915	0.0930671	0.0592657	0.0603239	0.0721
Fat digestion and absorption	0	0	1.53778e-06	2.17474e-06	0.42265	0.42265	-1.53778e-06	-8.15429e-06	5.07874e-06	0	0	0	0	4.61333e-06	0
Fatty acid biosynthesis	0.578	0.0492764	0.563093	0.00104691	0.71046	0.71046	0.0149075	-0.134917	0.164732	0.610825	0.508351	0.614825	0.564405	0.561843	0.56303
Fatty acid elongation in mitochondria	2.27476e-05	1.66994e-05	0.000487439	0.000410674	0.250553	0.250553	-0.000464691	-0.00171123	0.000781848	4.63005e-05	1.24711e-05	9.47127e-06	0.00106627	0.000156853	0.000239193
Fatty acid metabolism	0.451098	0.0290217	0.449517	0.0597993	0.975359	0.975359	0.00158052	-0.151189	0.15435	0.414592	0.485596	0.453106	0.428279	0.389245	0.531028
Fc epsilon RI signaling pathway	0	0	0	0	1	1	0	0	0	0	0	0	0	0	0
Fc gamma R-mediated phagocytosis	1.66e-05	6.33025e-06	0.00037379	0.00046151	0.387941	0.387941	-0.00035719	-0.00176093	0.00104655	1.78079e-05	8.31407e-06	2.36782e-05	3.50924e-05	5.99733e-05	0.00102631
Flagellar assembly	0.57749	0.13741	0.871756	0.217413	0.19387	0.19387	-0.294267	-0.83808	0.249547	0.475193	0.771724	0.485552	0.971915	1.07343	0.569925
Flavone and flavonol biosynthesis	6.88477e-05	3.26493e-05	0.00134606	0.000181343	0.00830069	0.00830069	-0.00127721	-0.00180636	-0.000748053	9.97241e-05	8.31407e-05	2.36782e-05	0.00149008	0.00145781	0.00109028
Flavonoid biosynthesis	0.00561506	0.00190908	0.00613027	0.00378258	0.874562	0.874562	-0.000515206	-0.0101292	0.00909879	0.00784259	0.00318013	0.00582246	0.00327979	0.0036353	0.0114757
Fluorobenzoate degradation	0.00175554	0.000115401	0.0113341	0.00553359	0.134047	0.134047	-0.00957854	-0.0264038	0.00724669	0.00177723	0.00160462	0.00188478	0.0114914	0.00447954	0.0180313
Focal adhesion	0	0	2.46488e-06	1.89663e-06	0.207464	0.207464	-2.46488e-06	-8.23525e-06	3.30549e-06	0	0	0	0	4.61333e-06	2.78132e-06
Folate biosynthesis	0.521182	0.0103879	0.488958	0.0376029	0.349382	0.349382	0.0322238	-0.0726707	0.137118	0.513843	0.51383	0.535873	0.496785	0.530597	0.439492
Fructose and mannose metabolism	0.587779	0.0380281	0.560315	0.043362	0.538168	0.538168	0.0274644	-0.0865302	0.141459	0.638929	0.547818	0.57659	0.534283	0.525246	0.621415
Function unknown	1.76263	0.200981	1.57043	0.0248495	0.308258	0.308258	0.192198	-0.406745	0.79114	1.54234	2.02832	1.71721	1.5388	1.59951	1.57298
G protein-coupled receptors	2.37438e-06	3.35789e-06	4.0528e-05	3.9867e-05	0.308286	0.308286	-3.81537e-05	-0.000158258	8.19512e-05	7.12315e-06	0	0	1.07977e-05	9.68799e-05	1.39066e-05
Galactose metabolism	0.35718	0.0278674	0.302193	0.0333421	0.150279	0.150279	0.0549878	-0.031394	0.14137	0.393608	0.325941	0.351993	0.302365	0.261271	0.342942
Gastric acid secretion	0	0	0	0	1	1	0	0	0	0	0	0	0	0	0
General function prediction only	3.48627	0.101375	3.68346	0.119074	0.150932	0.150932	-0.197195	-0.507319	0.112928	3.57035	3.34367	3.54479	3.79302	3.73944	3.51793
Geraniol degradation	0.176006	0.0334071	0.161618	0.0272676	0.66256	0.66256	0.0143875	-0.0716294	0.100404	0.132252	0.213318	0.182447	0.145534	0.139309	0.200013
Germination	0.000404929	0.000172259	0.00920878	0.00163361	0.0159462	0.0159462	-0.00880385	-0.0136988	-0.00390889	0.000598345	0.000436489	0.000179954	0.00876231	0.00746898	0.011395
Glioma	0	0	0	0	1	1	0	0	0	0	0	0	0	0	0
Glutamatergic synapse	0.0718645	0.00376831	0.0828447	0.00258605	0.033005	0.033005	-0.0109802	-0.0204297	-0.00153074	0.0768802	0.0677971	0.0709161	0.0801107	0.082108	0.0863153
Glutathione metabolism	0.352641	0.0428247	0.302726	0.0365759	0.279864	0.279864	0.0499147	-0.0617272	0.161556	0.300978	0.405843	0.351102	0.286527	0.268283	0.353369
Glycan bindng proteins	0	0	0	0	1	1	0	0	0	0	0	0	0	0	0
Glycan biosynthesis and metabolism	0.0792617	0.0055053	0.0963584	0.0141764	0.224098	0.224098	-0.0170967	-0.0545996	0.0204063	0.0770512	0.0868321	0.0739019	0.0989202	0.112298	0.0778574
Glycerolipid metabolism	0.322257	0.0218933	0.294318	0.0285331	0.33743	0.33743	0.027939	-0.0445739	0.100452	0.348048	0.294526	0.324197	0.268473	0.280403	0.334078
Glycerophospholipid metabolism	0.505854	0.00505398	0.603603	0.064964	0.166402	0.166402	-0.0977493	-0.29374	0.098242	0.511492	0.506838	0.499231	0.603636	0.683151	0.524022
Glycine, serine and threonine metabolism	0.961287	0.028348	0.88016	0.0553712	0.162918	0.162918	0.0811263	-0.0593627	0.221615	0.957006	0.928906	0.997947	0.849294	0.833268	0.957918
Glycolysis / Gluconeogenesis	1.16551	0.0215573	1.00964	0.0533406	0.0392246	0.0392246	0.155869	0.0156901	0.296048	1.18368	1.13522	1.17762	0.974876	0.969043	1.085
Glycosaminoglycan biosynthesis - chondroitin sulfate	4.13326e-05	3.95813e-05	1.85421e-06	2.62225e-06	0.293585	0.293585	3.94784e-05	-8.02082e-05	0.000159165	9.61626e-05	4.15703e-06	2.36782e-05	0	0	5.56263e-06
Glycosaminoglycan degradation	0.0343017	0.00898904	0.0280371	0.00709058	0.484418	0.484418	0.00626456	-0.0167016	0.0292307	0.0442419	0.0224688	0.0361945	0.0372601	0.0200172	0.0268341
Glycosphingolipid biosynthesis - ganglio series	0.0339503	0.00907675	0.0210684	0.00447733	0.172227	0.172227	0.0128819	-0.0102559	0.0360198	0.043843	0.02192	0.0360879	0.0269213	0.0160498	0.0202341
Glycosphingolipid biosynthesis - globo series	0.0477108	0.0134954	0.0348729	0.00479066	0.310235	0.310235	0.0128378	-0.0233992	0.0490749	0.0641155	0.0310614	0.0479554	0.0406263	0.0288979	0.0350946
Glycosphingolipid biosynthesis - lacto and neolacto series	0	0	0.000208038	0.000134143	0.159565	0.159565	-0.000208038	-0.000616161	0.000200084	0	0	0	0.000296936	1.84533e-05	0.000308726
Glycosylphosphatidylinositol(GPI)-anchor biosynthesis	0	0	9.27105e-07	1.31112e-06	0.42265	0.42265	-9.27105e-07	-4.91612e-06	3.06191e-06	0	0	0	0	0	2.78132e-06
Glycosyltransferases	0.352321	0.00178348	0.285588	0.0276106	0.0753678	0.0753678	0.0667333	-0.0167812	0.150248	0.349993	0.352645	0.354325	0.268028	0.264164	0.324571
Glyoxylate and dicarboxylate metabolism	0.552289	0.0239728	0.645199	0.0127735	0.0162072	0.0162072	-0.09291	-0.153464	-0.0323563	0.536473	0.586167	0.534227	0.648498	0.658931	0.628168
GnRH signaling pathway	1.66e-05	6.33025e-06	0.000372253	0.000462559	0.390464	0.390464	-0.000355653	-0.00176259	0.00105128	1.78079e-05	8.31407e-06	2.36782e-05	3.50924e-05	5.53599e-05	0.00102631
GTP-binding proteins	0	0	0	0	1	1	0	0	0	0	0	0	0	0	0
Hedgehog signaling pathway	0	0	0	0	1	1	0	0	0	0	0	0	0	0	0
Hematopoietic cell lineage	0	0	0	0	1	1	0	0	0	0	0	0	0	0	0
Hepatitis C	4.86785e-05	3.0262e-05	0.000198312	0.000242366	0.475219	0.475219	-0.000149633	-0.000871623	0.000572357	5.34237e-05	8.31407e-05	9.47127e-06	0	5.53599e-05	0.000539575
Histidine metabolism	0.673341	0.0357744	0.611134	0.0248211	0.12202	0.12202	0.0622073	-0.0275706	0.151985	0.678794	0.627055	0.714174	0.610533	0.641829	0.581039
Homologous recombination	0.932089	0.0344353	0.88528	0.03421	0.244341	0.244341	0.0468091	-0.048488	0.142106	0.954346	0.883449	0.958474	0.88146	0.928958	0.845423
Huntington's disease	0.0730812	0.0134502	0.0990033	0.0188506	0.195992	0.195992	-0.0259221	-0.0733468	0.0215026	0.0573343	0.0901952	0.0717141	0.0975786	0.12277	0.0766614
Hypertrophic cardiomyopathy (HCM)	0.000455204	0.000164079	0.000326191	0.000144207	0.451292	0.451292	0.000129013	-0.000302646	0.000560672	0.000277803	0.00067344	0.000414368	0.000453502	0.00012456	0.000400509
Indole alkaloid biosynthesis	4.58594e-05	9.10727e-06	0.00123395	0.00135258	0.340056	0.340056	-0.00118809	-0.00530297	0.0029268	4.98621e-05	3.32563e-05	5.44598e-05	0.000334728	0.00022144	0.00314567
Influenza A	0.0011736	0.000410487	0.00586869	0.00515592	0.326501	0.326501	-0.00469509	-0.020244	0.0108538	0.00172736	0.00104757	0.000745862	0.00334188	0.00120869	0.0130555
Inorganic ion transport and metabolism	0.247704	0.0067926	0.291319	0.0156097	0.0421434	0.0421434	-0.0436152	-0.0841476	-0.0030828	0.244046	0.257225	0.241839	0.308741	0.294349	0.270867
Inositol phosphate metabolism	0.125856	0.0068815	0.115314	0.0222055	0.577615	0.577615	0.0105422	-0.0503816	0.071466	0.135361	0.122911	0.119295	0.110749	0.0906888	0.144503
Insulin signaling pathway	0.0798625	0.0062742	0.0689076	0.00741805	0.18797	0.18797	0.0109549	-0.00832806	0.0302379	0.0886512	0.0744109	0.0765255	0.0720529	0.0586677	0.0760022
Ion channels	0.0307345	0.0024933	0.0214072	0.00410293	0.0637516	0.0637516	0.00932729	-0.000942031	0.0195966	0.0342374	0.0286337	0.0293325	0.0191902	0.017872	0.0271595
Isoflavonoid biosynthesis	0.000102396	1.95778e-05	0.000398455	0.000416947	0.42107	0.42107	-0.000296059	-0.00156066	0.000968544	0.00011397	7.48266e-05	0.000118391	0.000129572	7.84266e-05	0.000987367
Isoquinoline alkaloid biosynthesis	0.0738729	0.0118535	0.0671271	0.00980288	0.569818	0.569818	0.00674585	-0.0238767	0.0373684	0.0862258	0.0578826	0.0775105	0.0648454	0.0564256	0.0801102
Leishmaniasis	1.57854e-06	2.2324e-06	1.38793e-05	1.77537e-05	0.430802	0.430802	-1.23007e-05	-6.51727e-05	4.05712e-05	0	0	4.73563e-06	2.69942e-06	0	3.89384e-05
Leukocyte transendothelial migration	0	0	0	0	1	1	0	0	0	0	0	0	0	0	0
Limonene and pinene degradation	0.242089	0.034574	0.218254	0.0316235	0.511975	0.511975	0.0238351	-0.0684408	0.116111	0.193557	0.271508	0.261201	0.208608	0.185257	0.260896
Linoleic acid metabolism	0.0710795	0.0109607	0.0648554	0.0064893	0.535697	0.535697	0.0062241	-0.0212376	0.0336858	0.082885	0.0564775	0.0738759	0.0694884	0.0556782	0.0693994
Lipid biosynthesis proteins	0.734317	0.0212398	0.721491	0.0111096	0.5039	0.5039	0.0128264	-0.0409306	0.0665835	0.749117	0.704281	0.749554	0.707831	0.721598	0.735043
Lipid metabolism	0.0996695	0.0019079	0.117953	0.00140116	0.000623976	0.000623976	-0.0182831	-0.0230992	-0.013467	0.101619	0.0970792	0.10031	0.116825	0.117105	0.119928
Lipoic acid metabolism	0.0880582	0.00728113	0.0649802	0.00982841	0.0608998	0.0608998	0.0230779	-0.0017611	0.047917	0.0951546	0.0780483	0.0909715	0.0732865	0.0511756	0.0704785
Lipopolysaccharide biosynthesis	0.577718	0.0132605	0.516661	0.0587185	0.276982	0.276982	0.0610573	-0.1068	0.228914	0.586549	0.558976	0.587631	0.497746	0.596143	0.456094
Lipopolysaccharide biosynthesis proteins	0.701225	0.00849537	0.654162	0.101574	0.579992	0.579992	0.0470633	-0.258984	0.353111	0.691224	0.70046	0.711991	0.624146	0.790826	0.547513
Long-term depression	0	0	0	0	1	1	0	0	0	0	0	0	0	0	0
Long-term potentiation	0	0	0	0	1	1	0	0	0	0	0	0	0	0	0
Lysine biosynthesis	0.663983	0.00997785	0.657336	0.020089	0.703985	0.703985	0.00664672	-0.0445165	0.0578099	0.675599	0.651237	0.665113	0.655608	0.682759	0.633642
Lysine degradation	0.341418	0.0335323	0.315784	0.0361495	0.503205	0.503205	0.0256335	-0.0713837	0.122651	0.294282	0.369494	0.360477	0.310606	0.274327	0.362419
Lysosome	0.0740764	0.0193149	0.0537186	0.0101793	0.278059	0.278059	0.0203578	-0.028487	0.0692026	0.0912761	0.0470992	0.0838539	0.066241	0.0413077	0.0536071
MAPK signaling pathway	0	0	0	0	1	1	0	0	0	0	0	0	0	0	0
MAPK signaling pathway - yeast	0.0384769	0.00253494	0.0268287	0.00755109	0.15085	0.15085	0.0116482	-0.00881216	0.0321085	0.0391417	0.0350937	0.0411953	0.0245431	0.0189377	0.0370054
Measles	4.86785e-05	3.0262e-05	0.000198312	0.000242366	0.475219	0.475219	-0.000149633	-0.000871623	0.000572357	5.34237e-05	8.31407e-05	9.47127e-06	0	5.53599e-05	0.000539575
Meiosis - yeast	0.0049946	0.000524805	0.0377209	0.0167022	0.10915	0.10915	-0.0327263	-0.0834709	0.0180183	0.00573058	0.00454364	0.00470959	0.0354299	0.0592259	0.0185069
Melanogenesis	2.77136e-06	3.91929e-06	3.07138e-05	1.88717e-05	0.166637	0.166637	-2.79424e-05	-8.23462e-05	2.64614e-05	0	8.31407e-06	0	4.85895e-05	4.61333e-06	3.89384e-05
Membrane and intracellular structural molecules	0.783718	0.0422178	0.710518	0.0397533	0.149042	0.149042	0.0731998	-0.040808	0.187208	0.740053	0.840814	0.770286	0.746754	0.729625	0.655175
Metabolism of cofactors and vitamins	0.178965	0.0243736	0.204923	0.0173604	0.293776	0.293776	-0.0259582	-0.0872666	0.0353502	0.156791	0.212907	0.167196	0.19763	0.228872	0.188267
Metabolism of xenobiotics by cytochrome P450	0.0801858	0.0194517	0.0735206	0.0330302	0.820528	0.820528	0.00666524	-0.0761127	0.0894432	0.0603117	0.106595	0.073651	0.0675179	0.0364038	0.11664
Methane metabolism	0.973779	0.0517848	1.20069	0.0291258	0.0109544	0.0109544	-0.226911	-0.357075	-0.0967468	1.04701	0.937997	0.936332	1.17694	1.24171	1.18342
Mineral absorption	0.000644843	0.000389942	0.00410515	0.00224837	0.157923	0.157923	-0.0034603	-0.010039	0.00311843	0.000217256	0.000557043	0.00116023	0.00315022	0.00195605	0.00720917
Mismatch repair	0.746102	0.0259254	0.756859	0.0510803	0.807971	0.807971	-0.0107561	-0.140494	0.118982	0.768072	0.709697	0.760538	0.757562	0.819064	0.693949
mRNA surveillance pathway	9.73571e-05	6.0524e-05	0.000397523	0.000483996	0.473493	0.473493	-0.000300166	-0.00174187	0.00114154	0.000106847	0.000166281	1.89425e-05	2.69942e-06	0.00011072	0.00107915
mTOR signaling pathway	4.86785e-05	3.0262e-05	0.000198312	0.000242366	0.475219	0.475219	-0.000149633	-0.000871623	0.000572357	5.34237e-05	8.31407e-05	9.47127e-06	0	5.53599e-05	0.000539575
Naphthalene degradation	0.205779	0.0026848	0.168324	0.0424284	0.338091	0.338091	0.0374549	-0.0909093	0.165819	0.202924	0.205037	0.209374	0.159341	0.121437	0.224193
Neuroactive ligand-receptor interaction	0.000254608	0.000221759	4.07047e-05	2.69696e-05	0.305142	0.305142	0.000213904	-0.000447383	0.000875191	0.000566291	0.000128868	6.86667e-05	3.77919e-05	9.22665e-06	7.50955e-05
Neurotrophin signaling pathway	0	0	0	0	1	1	0	0	0	0	0	0	0	0	0
N-Glycan biosynthesis	0.0258212	0.00660828	0.0252646	0.00322225	0.921721	0.921721	0.000556527	-0.0163149	0.0174279	0.0312243	0.0165159	0.0297232	0.0208665	0.0284965	0.0264308
Nicotinate and nicotinamide metabolism	0.489332	0.00557819	0.418088	0.0254737	0.0525486	0.0525486	0.071244	-0.0018113	0.144299	0.493478	0.481447	0.493072	0.393994	0.406942	0.453329
Nitrogen metabolism	0.81744	0.0275056	1.01383	0.160826	0.223893	0.223893	-0.196392	-0.667434	0.27465	0.85564	0.804694	0.791985	1.06715	1.17865	0.79569
Nitrotoluene degradation	0.117765	0.014395	0.186433	0.0275998	0.0521747	0.0521747	-0.0686685	-0.138545	0.00120774	0.137933	0.105281	0.11008	0.193986	0.215821	0.149493
NOD-like receptor signaling pathway	0.0398841	0.00286766	0.0395205	0.00297589	0.906995	0.906995	0.000363579	-0.00775435	0.00848151	0.0420836	0.0358336	0.0417351	0.0396869	0.0430793	0.0357955
Non-homologous end-joining	0.0126315	0.00500653	0.024655	0.00434144	0.0634633	0.0634633	-0.0120235	-0.0251369	0.00108984	0.00725493	0.0193094	0.01133	0.0278823	0.0275646	0.018518
Notch signaling pathway	7.89272e-07	1.1162e-06	2.78132e-06	3.93337e-06	0.553281	0.553281	-1.99204e-06	-1.29236e-05	8.9395e-06	0	0	2.36782e-06	0	0	8.34395e-06
Novobiocin biosynthesis	0.164432	0.00547368	0.136327	0.0115	0.0558612	0.0558612	0.0281053	-0.00135353	0.0575641	0.164093	0.157905	0.1713	0.13607	0.122373	0.150539
Nucleotide excision repair	0.318416	0.0214698	0.349973	0.023287	0.232065	0.232065	-0.0315573	-0.0939024	0.0307878	0.333755	0.288053	0.333438	0.349235	0.378856	0.321829
Nucleotide metabolism	0.0388057	0.00698915	0.0299212	0.00877922	0.328448	0.328448	0.00888447	-0.0135897	0.0313586	0.0348073	0.0486331	0.0329766	0.0300526	0.0191038	0.0406072
Olfactory transduction	0	0	0	0	1	1	0	0	0	0	0	0	0	0	0
One carbon pool by folate	0.56296	0.0266877	0.579602	0.00666884	0.473634	0.473634	-0.0166419	-0.0920582	0.0587743	0.586517	0.525645	0.57672	0.58684	0.570747	0.58122
Oocyte meiosis	0	0	0	0	1	1	0	0	0	0	0	0	0	0	0
Other glycan degradation	0.170032	0.0471279	0.109042	0.0174053	0.200979	0.200979	0.0609895	-0.0647308	0.18671	0.220483	0.107089	0.182523	0.130439	0.0878055	0.108883
Other ion-coupled transporters	1.33131	0.0306292	1.18725	0.0103688	0.0143378	0.0143378	0.144055	0.0611743	0.226937	1.32376	1.37203	1.29815	1.19018	1.17335	1.19824
Other transporters	0.281393	0.00883966	0.25308	0.00308751	0.034066	0.034066	0.0283128	0.00451401	0.0521115	0.274363	0.275956	0.29386	0.257328	0.250079	0.251834
Other types of O-glycan biosynthesis	0	0	0	0	1	1	0	0	0	0	0	0	0	0	0
Others	0.963683	0.0640028	0.897765	0.0816292	0.422303	0.422303	0.0659181	-0.142381	0.274217	1.02553	0.875526	0.989992	0.924235	0.787218	0.98184
Oxidative phosphorylation	1.11663	0.0090205	1.45178	0.124188	0.0615756	0.0615756	-0.335155	-0.71022	0.0399102	1.12879	1.11389	1.10721	1.54813	1.53079	1.27644
p53 signaling pathway	0.00785867	0.003618	0.00972895	0.00507702	0.695388	0.695388	-0.00187028	-0.0146415	0.0109009	0.00635741	0.0043732	0.0128454	0.00684033	0.00548063	0.0168659
Pancreatic cancer	0	0	0	0	1	1	0	0	0	0	0	0	0	0	0
Pancreatic secretion	0.000254608	0.000221759	4.07047e-05	2.69696e-05	0.305142	0.305142	0.000213904	-0.000447383	0.000875191	0.000566291	0.000128868	6.86667e-05	3.77919e-05	9.22665e-06	7.50955e-05
Pantothenate and CoA biosynthesis	0.638363	0.0272628	0.605636	0.00745963	0.226931	0.226931	0.0327266	-0.0434227	0.108876	0.659486	0.599868	0.655734	0.615249	0.597066	0.604594
Parkinson's disease	0.0369493	0.0143463	0.0584593	0.0161679	0.233037	0.233037	-0.02151	-0.0641839	0.0211639	0.0212128	0.055908	0.0337272	0.0567958	0.0790401	0.039542
Pathogenic Escherichia coli infection	0	0	2.60945e-05	1.17191e-05	0.0877721	0.0877721	-2.60945e-05	-6.1749e-05	9.56004e-06	0	0	0	1.34971e-05	2.30666e-05	4.17197e-05
Pathways in cancer	0.0751322	0.00437594	0.076769	0.002753	0.681585	0.681585	-0.00163682	-0.0125825	0.00930886	0.0773539	0.0690192	0.0790235	0.0763585	0.0803273	0.0736214
Penicillin and cephalosporin biosynthesis	0.0383016	0.0024723	0.0360198	0.00334604	0.484755	0.484755	0.00228173	-0.00617153	0.010735	0.0384508	0.0352018	0.0412521	0.0381995	0.0385674	0.0312926
Pentose and glucuronate interconversions	0.354462	0.00362908	0.286924	0.0382454	0.128587	0.128587	0.0675377	-0.0473851	0.18246	0.350299	0.359143	0.353944	0.27404	0.247874	0.338859
Pentose phosphate pathway	0.709676	0.0173577	0.597323	0.0616402	0.114171	0.114171	0.112353	-0.0591403	0.283847	0.727199	0.686027	0.715803	0.563517	0.54464	0.683811
Peptidases	1.6433	0.038334	1.56501	0.0316402	0.0922816	0.0922816	0.0782897	-0.0206925	0.177272	1.68388	1.59188	1.65414	1.55125	1.53502	1.60877
Peptidoglycan biosynthesis	0.717743	0.0177282	0.693463	0.00775857	0.18278	0.18278	0.0242796	-0.0217122	0.0702715	0.727812	0.692824	0.732593	0.683423	0.694652	0.702315
Peroxisome	0.234558	0.0123186	0.216448	0.0137322	0.238141	0.238141	0.0181101	-0.0182754	0.0544955	0.241489	0.217251	0.244934	0.212074	0.202248	0.235021
Pertussis	0.0334193	0.00178091	0.0331237	0.00385412	0.928152	0.928152	0.000295586	-0.0096199	0.0102111	0.0326454	0.0317306	0.0358819	0.034728	0.0368328	0.0278104
Phagosome	4.86785e-05	3.0262e-05	0.000194309	0.000242905	0.486396	0.486396	-0.000145631	-0.00086929	0.000578029	5.34237e-05	8.31407e-05	9.47127e-06	0	4.61333e-05	0.000536794
Phenylalanine metabolism	0.26171	0.00537558	0.246279	0.0424407	0.659294	0.659294	0.0154312	-0.110923	0.141785	0.261217	0.255387	0.268527	0.251316	0.191965	0.295556
Phenylalanine, tyrosine and tryptophan biosynthesis	0.820288	0.042901	0.784546	0.0219027	0.371641	0.371641	0.0357421	-0.0731438	0.144628	0.853952	0.759744	0.84717	0.797881	0.802092	0.753667
Phenylpropanoid biosynthesis	0.11368	0.00633845	0.0691224	0.014131	0.0310428	0.0310428	0.0445581	0.00803933	0.0810769	0.120976	0.105522	0.114543	0.0732244	0.050133	0.0840096
Phosphatidylinositol signaling system	0.110371	0.00620558	0.115434	0.00832615	0.531295	0.531295	-0.00506321	-0.0261238	0.0159974	0.117293	0.102238	0.111581	0.126149	0.114304	0.105849
Phosphonate and phosphinate metabolism	0.0841575	0.000697633	0.0553308	0.00461026	0.011162	0.011162	0.0288267	0.0152193	0.0424341	0.0844485	0.0848284	0.0831956	0.0515184	0.0526565	0.0618175
Phosphotransferase system (PTS)	0.267633	0.0465591	0.142454	0.0479812	0.0571636	0.0571636	0.125178	-0.0061266	0.256483	0.224892	0.33238	0.245626	0.0942475	0.125201	0.207914
Photosynthesis	0.342801	0.026177	0.364442	0.00875393	0.364682	0.364682	-0.0216412	-0.0926138	0.0493314	0.358095	0.305958	0.36435	0.357568	0.358963	0.376796
Photosynthesis - antenna proteins	0.00237874	0.00263815	0.00505039	0.00506937	0.555625	0.555625	-0.00267165	-0.0155093	0.010166	0.000341911	0.000690068	0.00610423	0.000615468	0.0023897	0.012146
Photosynthesis proteins	0.357827	0.0236335	0.384301	0.0256002	0.343414	0.343414	-0.0264743	-0.0950481	0.0420996	0.365692	0.325762	0.382026	0.364103	0.368379	0.420421
Phototransduction	0	0	0	0	1	1	0	0	0	0	0	0	0	0	0
Phototransduction - fly	0	0	0	0	1	1	0	0	0	0	0	0	0	0	0
Plant-pathogen interaction	0.154798	0.00711428	0.192752	0.0338047	0.250536	0.250536	-0.0379538	-0.135284	0.0593761	0.15089	0.164781	0.148723	0.182354	0.238361	0.157539
Polycyclic aromatic hydrocarbon degradation	0.0669083	0.0100422	0.0855789	0.0158212	0.243699	0.243699	-0.0186706	-0.058244	0.0209027	0.0753309	0.0527943	0.0725996	0.0699554	0.0795199	0.107261
Polyketide sugar unit biosynthesis	0.213291	0.0268722	0.179289	0.00997151	0.208195	0.208195	0.0340023	-0.037627	0.105632	0.24062	0.176757	0.222497	0.165955	0.189931	0.181981
Pores ion channels	0.61861	0.0168398	0.597826	0.0728039	0.728761	0.728761	0.020784	-0.1868	0.228368	0.603114	0.610697	0.642019	0.663293	0.633913	0.496273
Porphyrin and chlorophyll metabolism	0.924591	0.0497198	1.01266	0.0757393	0.251666	0.251666	-0.0880649	-0.277599	0.101469	0.984238	0.862522	0.927012	0.984613	0.937151	1.1162
PPAR signaling pathway	0.111455	0.0037415	0.112732	0.0213804	0.940886	0.940886	-0.00127682	-0.0637957	0.0612421	0.112898	0.115142	0.106324	0.100421	0.09497	0.142804
Prenyltransferases	0.356031	0.0265859	0.316162	0.00906058	0.158191	0.158191	0.0398692	-0.0319932	0.111732	0.36702	0.319397	0.381676	0.305685	0.315012	0.327789
Primary bile acid biosynthesis	0.00427307	0.00118198	0.0116136	0.00293185	0.055778	0.055778	-0.00734052	-0.0150486	0.000367525	0.00574482	0.00422355	0.00285085	0.0128195	0.00757508	0.0144462
Primary immunodeficiency	0.068067	0.00505201	0.0489445	0.00263142	0.0175864	0.0175864	0.0191224	0.00632997	0.0319149	0.0620249	0.0743901	0.0677859	0.0452477	0.0504237	0.0511623
Prion diseases	0.000175391	4.73949e-05	0.00380067	0.00067874	0.0167006	0.0167006	-0.00362527	-0.00567628	-0.00157427	0.000242187	0.000137182	0.000146805	0.00290188	0.00395823	0.00454189
Progesterone-mediated oocyte maturation	0.0398641	0.00285578	0.0391468	0.00313557	0.822802	0.822802	0.000717353	-0.00763764	0.00907234	0.0420373	0.0358295	0.0417257	0.039533	0.0427794	0.035128
Propanoate metabolism	0.780114	0.0372259	0.738302	0.0413532	0.348412	0.348412	0.0418121	-0.0678978	0.151522	0.729778	0.818637	0.791928	0.720102	0.69927	0.795534
Prostate cancer	0.0398703	0.00285744	0.0394721	0.00322274	0.902367	0.902367	0.000398224	-0.00810566	0.0089021	0.0420515	0.0358336	0.0417257	0.040081	0.0430793	0.035256
Proteasome	0.0400848	0.00274253	0.0406484	0.00206798	0.828697	0.828697	-0.000563622	-0.00751304	0.00638579	0.0422581	0.0362161	0.0417801	0.0402024	0.0433745	0.0383682
Protein digestion and absorption	0.0329237	0.00908221	0.0149068	0.00337892	0.0930842	0.0930842	0.0180169	-0.00618173	0.0422155	0.0424825	0.0207145	0.0355741	0.017746	0.0101585	0.0168158
Protein export	0.612822	0.0340853	0.619236	0.0233101	0.838231	0.838231	-0.00641363	-0.0918671	0.0790399	0.643417	0.565265	0.629785	0.620923	0.646904	0.589881
Protein folding and associated processing	0.934208	0.0554482	0.906093	0.0525654	0.63033	0.63033	0.0281156	-0.122053	0.178285	0.874317	1.00799	0.920318	0.922931	0.960379	0.834968
Protein kinases	0.253151	0.018523	0.335769	0.0301218	0.0392447	0.0392447	-0.0826179	-0.157987	-0.00724883	0.238896	0.279311	0.241245	0.347162	0.36562	0.294525
Protein processing in endoplasmic reticulum	0.0972899	0.00540634	0.0967708	0.00571989	0.930182	0.930182	0.000519122	-0.0149521	0.0159903	0.103332	0.0983263	0.0902115	0.101701	0.0998601	0.0887518
Proximal tubule bicarbonate reclamation	0.0416398	0.0114993	0.0418436	0.00269973	0.982552	0.982552	-0.000203804	-0.0329373	0.0325297	0.0549658	0.0269043	0.0430493	0.045658	0.0400806	0.0397923
Purine metabolism	2.22366	0.064957	2.28023	0.101167	0.548048	0.548048	-0.0565706	-0.309633	0.196491	2.2667	2.13186	2.27243	2.24441	2.4181	2.17819
Pyrimidine metabolism	1.76202	0.102966	1.70565	0.0452928	0.533907	0.533907	0.0563716	-0.210534	0.323278	1.83448	1.6164	1.83517	1.659	1.76699	1.69096
Pyruvate metabolism	1.14684	0.00913492	1.13106	0.00800781	0.141293	0.141293	0.0157805	-0.00823088	0.039792	1.15587	1.13433	1.15034	1.13406	1.12011	1.13902
Regulation of actin cytoskeleton	0	0	0	0	1	1	0	0	0	0	0	0	0	0	0
Renal cell carcinoma	0.0343954	0.00174772	0.031975	0.00438435	0.527641	0.527641	0.0024204	-0.00912791	0.0139687	0.0342089	0.0323542	0.036623	0.0335187	0.0364038	0.0260025
Renin-angiotensin system	0.000461728	0.000169024	0.000651216	0.00034021	0.532493	0.532493	-0.000189488	-0.00105592	0.00067694	0.000277803	0.000685911	0.000421471	0.000912404	0.000170693	0.000870552
Replication, recombination and repair proteins	0.815831	0.0471278	0.755413	0.0479661	0.272742	0.272742	0.0604185	-0.0716144	0.192451	0.76065	0.875792	0.811053	0.689756	0.803005	0.773478
Restriction enzyme	0.190936	0.0137023	0.143694	0.0119388	0.0219768	0.0219768	0.047242	0.011297	0.083187	0.208929	0.17571	0.188168	0.129996	0.141994	0.159091
Retinol metabolism	0.0693858	0.00684588	0.0475776	0.0154724	0.173995	0.173995	0.0218082	-0.0182623	0.0618787	0.0680332	0.0783643	0.0617598	0.0519989	0.026808	0.0639258
Rheumatoid arthritis	0	0	0	0	1	1	0	0	0	0	0	0	0	0	0
Riboflavin metabolism	0.305072	0.00922845	0.302618	0.0234246	0.900297	0.900297	0.00245426	-0.0593665	0.064275	0.29211	0.312867	0.310241	0.309793	0.327039	0.271022
Ribosome	2.15331	0.145545	2.15874	0.0423431	0.963612	0.963612	-0.0054285	-0.408498	0.397641	2.26313	1.94764	2.24917	2.13946	2.21748	2.11928
Ribosome Biogenesis	1.53763	0.0607429	1.36309	0.0395721	0.0343431	0.0343431	0.174536	0.0225581	0.326514	1.45517	1.59972	1.558	1.31536	1.41226	1.36167
Ribosome biogenesis in eukaryotes	0.0639677	0.00728308	0.0439489	0.00761592	0.0549669	0.0549669	0.0200188	-0.000685729	0.0407234	0.0552401	0.0730682	0.0635948	0.0422	0.0356195	0.054027
RIG-I-like receptor signaling pathway	4.33072e-05	2.51161e-05	0.00121231	0.000984314	0.234995	0.234995	-0.00116901	-0.00416096	0.00182295	7.83547e-05	2.07852e-05	3.07816e-05	0.000607369	0.000429039	0.00260053
RNA degradation	0.531418	0.0150644	0.501008	0.0169724	0.13199	0.13199	0.0304093	-0.0143923	0.0752109	0.535081	0.511411	0.547761	0.499803	0.522372	0.48085
RNA polymerase	0.145908	0.00709601	0.160014	0.00633321	0.104835	0.104835	-0.0141066	-0.0328742	0.00466097	0.15292	0.136184	0.148618	0.152803	0.16822	0.159019
RNA transport	0.155406	0.00908823	0.157159	0.0151746	0.896735	0.896735	-0.00175286	-0.0397532	0.0362475	0.161838	0.142553	0.161826	0.153451	0.177318	0.140707
Salivary secretion	0	0	0	0	1	1	0	0	0	0	0	0	0	0	0
Secondary bile acid biosynthesis	0.00363824	0.00122403	0.00841304	0.00154872	0.0290376	0.0290376	-0.0047748	-0.00873326	-0.000816332	0.00528538	0.00327574	0.00235361	0.0104899	0.00677236	0.00797681
Secretion system	1.58627	0.144726	1.7087	0.0990795	0.386198	0.386198	-0.122425	-0.485285	0.240435	1.48589	1.79093	1.48199	1.83138	1.70599	1.58873
Selenocompound metabolism	0.437164	0.0239994	0.419729	0.0161313	0.448237	0.448237	0.0174345	-0.042676	0.077545	0.454325	0.403224	0.453941	0.424565	0.436619	0.398003
Sesquiterpenoid biosynthesis	0	0	9.27105e-07	1.31112e-06	0.42265	0.42265	-9.27105e-07	-4.91612e-06	3.06191e-06	0	0	0	0	0	2.78132e-06
Shigellosis	0	0	1.37752e-05	2.40511e-06	0.0149022	0.0149022	-1.37752e-05	-2.10926e-05	-6.4578e-06	0	0	0	1.07977e-05	1.384e-05	1.66879e-05
Signal transduction mechanisms	0.473339	0.0590347	0.36463	0.0357688	0.10431	0.10431	0.108708	-0.0390645	0.256481	0.410091	0.552158	0.457768	0.348714	0.331006	0.414171
Small cell lung cancer	0.000871891	0.000179513	0.00564448	0.00491519	0.303314	0.303314	-0.00477259	-0.0196986	0.0101534	0.00110765	0.000835564	0.00067246	0.00330679	0.00114411	0.0124825
Sphingolipid metabolism	0.0890805	0.025176	0.0679449	0.0145511	0.375281	0.375281	0.0211355	-0.0420256	0.0842967	0.121831	0.0606096	0.084801	0.083817	0.048666	0.0713519
Spliceosome	0	0	0	0	1	1	0	0	0	0	0	0	0	0	0
Sporulation	0.0252611	0.00689347	0.119456	0.0047619	0.000197658	0.000197658	-0.0941946	-0.111489	-0.0769007	0.0349284	0.0215168	0.019338	0.112809	0.121843	0.123716
Staphylococcus aureus infection	0.00481206	0.00177681	0.00507231	0.00307279	0.923571	0.923571	-0.000260251	-0.00796899	0.00744849	0.00710891	0.00278106	0.00454621	0.00263193	0.00317858	0.00940641
Starch and sucrose metabolism	0.596741	0.0313444	0.455369	0.0705065	0.0881507	0.0881507	0.141372	-0.0410911	0.323835	0.640981	0.577046	0.572197	0.442332	0.376277	0.547499
Steroid biosynthesis	0.00396116	0.000913471	0.00793163	0.0026948	0.163079	0.163079	-0.00397047	-0.0112609	0.00331996	0.00521059	0.00362078	0.00305212	0.0093076	0.00416583	0.0103215
Steroid hormone biosynthesis	0.015861	0.00385419	0.0139624	0.00608902	0.731604	0.731604	0.00189859	-0.0133318	0.0171289	0.0212555	0.0124877	0.0138399	0.0183183	0.00535146	0.0182176
Stilbenoid, diarylheptanoid and gingerol biosynthesis	0.00526762	0.00178235	0.00866832	0.00673949	0.553839	0.553839	-0.0034007	-0.0223103	0.0155089	0.00728699	0.00295149	0.00556437	0.00492104	0.00295253	0.0181314
Streptomycin biosynthesis	0.302132	0.0271094	0.253533	0.0138673	0.109825	0.109825	0.048599	-0.0201905	0.117389	0.33112	0.265909	0.309367	0.241304	0.24637	0.272925
Styrene degradation	0.0287251	0.00668592	0.0474239	0.016286	0.241364	0.241364	-0.0186988	-0.061388	0.0239904	0.030423	0.0198207	0.0359316	0.0486948	0.0268726	0.0667043
Sulfur metabolism	0.384024	0.00884942	0.353419	0.0213414	0.169052	0.169052	0.0306057	-0.0252431	0.0864545	0.392764	0.371897	0.387413	0.361582	0.374501	0.324173
Sulfur relay system	0.3682	0.0291676	0.376762	0.0282492	0.7804	0.7804	-0.00856246	-0.0883121	0.0711871	0.341765	0.40884	0.353993	0.369308	0.41448	0.346499
Synthesis and degradation of ketone bodies	0.0733415	0.0116253	0.0819308	0.0219625	0.658071	0.658071	-0.0085893	-0.0641036	0.046925	0.0634958	0.0668617	0.0896669	0.0802726	0.0558997	0.10962
Systemic lupus erythematosus	2.58981e-05	1.09033e-05	0.000696961	0.000341926	0.108846	0.108846	-0.000671063	-0.00170986	0.000367733	3.91773e-05	1.24711e-05	2.6046e-05	0.00110946	0.000272186	0.000709235
Taurine and hypotaurine metabolism	0.128619	0.00706926	0.136577	0.00487577	0.268333	0.268333	-0.00795796	-0.025691	0.00977506	0.128195	0.137481	0.120181	0.142551	0.136573	0.130608
Terpenoid backbone biosynthesis	0.558542	0.0462423	0.542405	0.00887451	0.672875	0.672875	0.0161374	-0.118112	0.150387	0.6119	0.499119	0.564608	0.543253	0.531137	0.552825
Tetracycline biosynthesis	0.170473	0.0160975	0.151728	0.00468463	0.236739	0.236739	0.018745	-0.0258329	0.063323	0.178666	0.147982	0.18477	0.154272	0.145158	0.155754
TGF-beta signaling pathway	0	0	0	0	1	1	0	0	0	0	0	0	0	0	0
Thiamine metabolism	0.484225	0.00485726	0.455836	0.00634672	0.00875053	0.00875053	0.0283887	0.0122667	0.0445107	0.480667	0.480915	0.491092	0.464692	0.450141	0.452676
Tight junction	0	0	0	0	1	1	0	0	0	0	0	0	0	0	0
Toluene degradation	0.184813	0.0142467	0.191512	0.0202828	0.723857	0.723857	-0.00669875	-0.0576507	0.0442532	0.167237	0.202132	0.185071	0.193017	0.215567	0.165953
Toxoplasmosis	0.000870313	0.000181272	0.00562967	0.00489627	0.302924	0.302924	-0.00475936	-0.0196272	0.0101084	0.00110765	0.000835564	0.000667724	0.00330409	0.00114411	0.0124408
Transcription factors	1.28561	0.0935323	1.17661	0.118375	0.367543	0.367543	0.108995	-0.193549	0.411539	1.19639	1.41479	1.24565	1.16121	1.03995	1.32868
Transcription machinery	0.830621	0.0465478	0.776736	0.0175212	0.238165	0.238165	0.0538852	-0.0698961	0.177666	0.849981	0.766453	0.875429	0.801193	0.761061	0.767955
Transcription related proteins	0.0164995	0.0030317	0.00671864	0.00359812	0.0439077	0.0439077	0.00978082	0.000437849	0.0191238	0.0137299	0.0207187	0.0150498	0.00391956	0.00443802	0.0117983
Translation factors	0.526535	0.0200826	0.503956	0.00827184	0.248895	0.248895	0.0225789	-0.0300334	0.0751911	0.53991	0.49815	0.541546	0.497549	0.515636	0.498684
Translation proteins	1.00728	0.0220657	0.904952	0.0254807	0.013282	0.013282	0.102325	0.0356139	0.169037	0.977998	1.01257	1.03126	0.877422	0.938854	0.898582
Transporters	3.84738	0.297518	4.25239	0.529522	0.412258	0.412258	-0.405007	-1.7361	0.926084	3.67535	4.26593	3.60085	4.04638	3.73188	4.9789
Tropane, piperidine and pyridine alkaloid biosynthesis	0.129548	0.00986407	0.120803	0.0133812	0.501617	0.501617	0.00874489	-0.0250499	0.0425397	0.139364	0.116056	0.133223	0.120613	0.10451	0.137286
Tryptophan metabolism	0.414389	0.0348116	0.344964	0.0590248	0.240882	0.240882	0.069425	-0.078488	0.217338	0.367448	0.425007	0.450712	0.341204	0.274627	0.419061
Tuberculosis	0.147496	0.00161592	0.143908	0.00623565	0.504919	0.504919	0.00358703	-0.0139547	0.0211287	0.148119	0.149088	0.14528	0.138675	0.140379	0.152672
Two-component system	1.89813	0.13364	2.33053	0.266813	0.134598	0.134598	-0.432393	-1.11119	0.246402	1.87099	2.07368	1.74973	2.50375	2.53422	1.95361
Type I diabetes mellitus	0.0559662	0.00166966	0.0512671	0.00113254	0.036386	0.036386	0.00469907	0.000515156	0.00888298	0.0543497	0.058265	0.0552838	0.0504683	0.0528687	0.0504642
Type II diabetes mellitus	0.0518191	0.00219404	0.0444886	0.00148741	0.0221566	0.0221566	0.00733047	0.00183272	0.0128282	0.0487651	0.0538211	0.052871	0.043107	0.0465531	0.0438057
Tyrosine metabolism	0.432188	0.0225416	0.352057	0.0660075	0.222108	0.222108	0.0801315	-0.0982296	0.258493	0.444431	0.400576	0.451557	0.327858	0.286077	0.442235
Ubiquinone and other terpenoid-quinone biosynthesis	0.453613	0.0450861	0.289304	0.0107017	0.030062	0.030062	0.164309	0.0361275	0.29249	0.391328	0.49657	0.472941	0.279252	0.284532	0.304128
Ubiquitin system	0.0124725	0.00486601	0.0112526	0.00246123	0.772708	0.772708	0.00121992	-0.0111444	0.0135843	0.00704836	0.0188522	0.0115171	0.0144905	0.0107398	0.00852751
Valine, leucine and isoleucine biosynthesis	0.788978	0.0206503	0.725038	0.0087301	0.0334825	0.0334825	0.0639408	0.0100707	0.117811	0.803029	0.759781	0.804125	0.73421	0.713294	0.727609
Valine, leucine and isoleucine degradation	0.58592	0.0327947	0.513288	0.104388	0.432697	0.432697	0.0726321	-0.213175	0.35844	0.544202	0.589231	0.624327	0.487691	0.400174	0.651999
Various types of N-glycan biosynthesis	0.000150356	9.44209e-05	0.00737344	0.00679915	0.271835	0.271835	-0.00722309	-0.0279034	0.0134572	9.97241e-05	0.000282678	6.86667e-05	0.00431637	0.0167971	0.00100684
Vascular smooth muscle contraction	0	0	0	0	1	1	0	0	0	0	0	0	0	0	0
Vasopressin-regulated water reabsorption	6.90686e-05	7.75582e-05	0.000141343	8.6931e-05	0.430431	0.430431	-7.2274e-05	-0.000302161	0.000157613	1.42463e-05	0.000178752	1.42069e-05	0.000199757	1.84533e-05	0.000205817
VEGF signaling pathway	1.57854e-06	2.2324e-06	1.38793e-05	1.77537e-05	0.430802	0.430802	-1.23007e-05	-6.51727e-05	4.05712e-05	0	0	4.73563e-06	2.69942e-06	0	3.89384e-05
Vibrio cholerae infection	0.00076102	0.000238445	0.000319699	0.000275539	0.163382	0.163382	0.000441321	-0.000279913	0.00116256	0.000612591	0.00109746	0.000573012	0.000116075	0.000133786	0.000709235
Vibrio cholerae pathogenic cycle	0.133734	0.0177354	0.0982243	0.0061817	0.0925038	0.0925038	0.0355098	-0.0122551	0.0832746	0.123305	0.158703	0.119194	0.097395	0.106176	0.091102
Viral myocarditis	0.000870313	0.000181272	0.00562967	0.00489627	0.302924	0.302924	-0.00475936	-0.0196272	0.0101084	0.00110765	0.000835564	0.000667724	0.00330409	0.00114411	0.0124408
Vitamin B6 metabolism	0.225254	0.00706521	0.177009	0.00676623	0.00223769	0.00223769	0.0482453	0.0290255	0.067465	0.226698	0.21597	0.233095	0.174766	0.170075	0.186187
Wnt signaling pathway	7.89272e-07	1.1162e-06	2.78132e-06	3.93337e-06	0.553281	0.553281	-1.99204e-06	-1.29236e-05	8.9395e-06	0	0	2.36782e-06	0	0	8.34395e-06
Xylene degradation	0.0225195	0.00128317	0.0503025	0.0176252	0.154894	0.154894	-0.0277829	-0.0810116	0.0254457	0.0221601	0.0242397	0.0211588	0.0717884	0.0505021	0.028617
Zeatin biosynthesis	0.0400396	0.00276633	0.0418345	0.00203428	0.504199	0.504199	-0.0017949	-0.00877913	0.00518933	0.0421726	0.0361329	0.0418133	0.0415549	0.044454	0.0394947
