# Supplementary material for: The Purple Sea Urchin Strongylocentrotus purpuratus Demonstrates a Compartmentalization of Gut Bacterial Microbiota, Predictive Functional Attributes, and Taxonomic Co-Occurrence
Source: Microorganisms. 2019 Jan 26;7(2):35. doi: 10.3390/microorganisms7020035 (PMC6406795; doi:10.3390/microorganisms7020035)
Supplement: Supplementary file 1 [file microorganisms-07-00035-s001.zip › Sup_Data_Final/Table_S4_top_100_SILVA-ACT-ALIGN-final.xlsx]

## Sheet: Table_S4_top_100_BLAST
Title: The Purple Sea Urchin Strongylocentrotus purpuratus Demonstrates a Compartmentalization of Gut Bacterial Microbiota, Predictive Functional Attributes, and Taxonomic Co-Occurrence
Authors:
Joseph A. Hakim1,*, Julie B. Schram2, Aaron W. E. Galloway2, Casey D. Morrow3, Michael R. Crowley4, Stephen A. Watts1, and Asim K. Bej1,*
Corresponding Author *
Affiliations:
1 Department of Biology, University of Alabama at Birmingham, 1300 University Blvd., Birmingham, AL 35294, USA; joe21@uab.edu (J.A.H); sawatts@uab.edu (S.A.W.); abej@uab.edu (A.K.B)
2 Oregon Institute of Marine Biology, University of Oregon, 63466 Boat Basin Rd, Charleston, OR 97420, USA; jschram@uoregon.edu (J.B.S); agallow3@uoregon.edu (A.W.E.G.)
3 Department of Cell, Developmental and Integrative Biology, University of Alabama at Birmingham, 1918 University Blvd., Birmingham, AL 35294, USA; caseym@uab.edu (C.D.M)
4 Department of Genetics, Heflin Center Genomics Core, School of Medicine, University of Alabama at Birmingham, 705 South 20th Street, AL 35294 USA; mcrowley@uab.edu (M.R.C)
Correspondence: Joseph A. Hakim (joe21@uab.edu) (Primary corresponding author); Asim K. Bej (abej@uab.edu) (Submitting corresponding author); Tel.: +1 (205) 934-9857.
Supplementary Table 4:
Top 100 representative sequences aligned to multiple databases. For each of the top 100 taxa determined in this study, the representative sequence was extracted, and used to achieve a more comprehensive taxonomic profile using the
SILVA ACT: Alignment, Classification and Tree Service (www.arb-silva.de/aligner). For the parameters, the SSU (Small Sub-Unit) category was selected, the minimum identity was set to 0.9, with 20 neighbors per query sequence.
Sequences below a threshold of 70% were discarded. The Least Common Ancestor (LCA) method was used for taxonomic identification against the GreenGenes, Ribosomal Database Project (RDP), and SILVA databases.
Classification parameters were kept at the default, which included a minimum kmer length of 10, LCA-quorum of 0.8, and kmer search candidates set to 1000. The “search-no-fast” method was also selected.
Shown in the table is the 1) sequence number ranked by abundance to 100, 2) the unique sequence identifier assigned to each representative sequence, 3) the taxonomic identity assigned in this study through the described methods,
4) the associated representative nucleotide sequence, 5) the alignment score, 6) base pair score, 7) percent identity, 8) quality score, 9) start 10) stop, and 11) position in the chromosome relative to the Escherichia coli genome,
12) and the total nucleotide count. This is followed by the taxonomic identities as determined through 13) GreenGenes, 14) RDP, and 15) SILVA databases.
sequence_number	sequence_identifier	Assigned Taxonomic Identity	Rep Seq	sequence_score	bp_score	identity	quality	startpos	stoppos	ecolipos	nts	lca_tax_greengenes	lca_tax_rdp	lca_tax_slv
1	denovo22141	k__Bacteria; p__Proteobacteria; c__Gammaproteobacteria; o__Alteromonadales; f__Psychromonadaceae; g__Psychromonas; s__	TACGGAGGGTGCGAGCGTTAATCGGAATTACTGGGCGTAAAGCGCGCGTAGGTGGTTAATTAAGTCAGATGTGAAAGCCCAGGGCTCAACCTTGGAACTGCATTTGAAACTGGTTAACTAGAGTTTTGTTGAGGGTGGTAGAATTTCAGGTGTAGCGGTGAAATGCGTAGTGATCTGAAGGAATACCAGTGGCGAAGGCGGCCACCTGGACAAAGACTGACTCTGAGGCGCGATGGCGTGGCGAGCAAACGGG	0.966868	71	98.0237	96	13861	23443	533	253	k__Bacteria;p__Proteobacteria;c__Gammaproteobacteria;o__Alteromonadales;f__Psychromonadaceae;g__Psychromonas;	Bacteria;"Proteobacteria";Gammaproteobacteria;Alteromonadales;Psychromonadaceae;Psychromonas;	Bacteria;Proteobacteria;Gammaproteobacteria;Alteromonadales;Psychromonadaceae;Psychromonas;
2	denovo23434	k__Bacteria; p__Firmicutes; c__Clostridia; o__Clostridiales; f__[Tissierellaceae]; g__Tissierella_Soehngenia; s__	TACGTAGGGGGCGAGCGTTGTCCGGAATTATTGGGCGTAAAGGGTTCGCAGGCGGCCTTTTCAGTCAGATGTGAAAGATCACGGCTCAACCGTGGTAAGCATTTGAAACTGGAAGGCTTGAGTTAAGGAGAGGATAGTGGAATTCCTTGTGTAGCGGTGAAATGCGTAGTTATTAGGAGGAATACCAGTGGCGAAGGCGACTTTCTGGACTTATACTGACGCACAGGAACGATAGCGTGGGGACCAAACAGG	0.951354	65	92.8854	95	13861	23443	533	252	k__Bacteria;p__Firmicutes;c__Clostridia;o__Clostridiales;f__[Tissierellaceae];	Bacteria;Firmicutes;Clostridia;Clostridiales;Clostridiales_Incertae Sedis XI;Tissierella;	Bacteria;Firmicutes;Clostridia;Clostridiales;Family XI;
3	denovo40082	k__Bacteria; p__Bacteroidetes; c__Flavobacteriia; o__Flavobacteriales	TACGGAGGATTCGAGCGTTATCCGGATTTATTGGGTTTAAAGGGTGCGTAGGCGGAATCATAAGTCAGAAGTGAAATCCTGCAGCTCAACTGTAGAACTGCCATTGAAACTGTGTTACTTGAGTATACTTGAGGTAGGCGGAATATGTAGTGTAGCGGTGAAATGCTTAGATATTACATAGAACACCGATTGCGAAGGCAGCTTACTAAGGTATAACTGACGCTGATGAACGAAAGCGTGGGGAGCGAACAGG	0.956612	65	92.4901	95	13861	23443	533	253	k__Bacteria;p__Bacteroidetes;c__Bacteroidia;o__Bacteroidales;	Bacteria;"Bacteroidetes";"Bacteroidia";"Bacteroidales";	Bacteria;Bacteroidetes;Bacteroidia;Bacteroidales;Prolixibacteraceae;Roseimarinus;
4	denovo25306	k__Bacteria; p__Fusobacteria; c__Fusobacteriia; o__Fusobacteriales; f__Fusobacteriaceae; g__Propionigenium; s__	TACGGAGGGTGCGAGCGTTATCCGGAATTATTGGGCGTAAAGCGCGTCTAGGCGGTCTTTTAAGTCTGATGTTAAAATGCGGGGCTCAACTCCGTATTGCGTTGGAAACTGGAAGACTAGAGTATCAGAGAGGTGGGCGGAACTACAAGTGTAGAGGTGAAATTCGTAGATATTTGTAGGAATGCCGATTGGGAAGCCAGCTCACTGGATGAATACTGACGCTAAAGCGCGAAAGCGAGGGGAGCAAACCGG	0.948948	69	95.6349	94	13861	23443	533	252	k__Bacteria;p__Fusobacteria;c__Fusobacteriia;o__Fusobacteriales;f__Fusobacteriaceae;g__Propionigenium;	Bacteria;"Fusobacteria";Fusobacteriia;"Fusobacteriales";"Fusobacteriaceae";	Bacteria;Fusobacteria;Fusobacteriia;Fusobacteriales;Fusobacteriaceae;
5	denovo6297	k__Bacteria; p__Proteobacteria; c__Epsilonproteobacteria; o__Campylobacterales; f__Campylobacteraceae; g__Arcobacter; s__	TACGGAGGGTGCAAGCGTTACTCGGAATCACTGGGCGTAAAGAGCGTGTGGGCGGGAGAAAAAGTCAGATGTGAAAGCCAGTGGCTCAACCATTGAACTGCATTTGAAACTTTTCACCTAGAATGTGGGAGAGGTAGATGGAATTTCTGGTGTAGGGGTAAAATCCGTAGAGATCAGAAGGAATACCGATTGCGAAGGCGATCTACTGGAACATTACTGACGCTAAGGCGTGAAAGCGTGGGGAGCAAACGGG	0.932288	66	92.0949	93	13861	23443	533	253	k__Bacteria;p__Proteobacteria;c__Epsilonproteobacteria;o__Campylobacterales;f__Campylobacteraceae;g__Arcobacter;	Bacteria;"Proteobacteria";Epsilonproteobacteria;Campylobacterales;Campylobacteraceae;Arcobacter;	Bacteria;Epsilonbacteraeota;Campylobacteria;Campylobacterales;Arcobacteraceae;Arcobacter;
6	denovo39124	k__Bacteria; p__Proteobacteria; c__Gammaproteobacteria	TACGGGGGGTGCAAGCGTTAATCGGATTTACTGGGCGTAAAGAGTTCGTAGGCGGCTATTTAAGTTGGATGTGAAAGCCCAGGGCTTAACCTTGGAACTGCATTCAAAACTGGGTAGCTAGAGTGAGGGAGAGGAGAGTGGAATTTCCGGTGTAGCGGTGAAATGCATAGATATCGGAAGGAACACCAGTGGCGAAGGCGACTCTCTGGCCTATCACTGACGCTGAGGAACGAAAGCGTGGGGAGCAAACAGG	0.982471	72	98.419	98	13861	23443	533	253	k__Bacteria;p__Proteobacteria;c__Gammaproteobacteria;	Bacteria;"Proteobacteria";Gammaproteobacteria;	Bacteria;Proteobacteria;Gammaproteobacteria;
7	denovo22147	k__Bacteria; p__Fusobacteria; c__Fusobacteriia; o__Fusobacteriales; f__Fusobacteriaceae; g__Fusobacterium; s__	TACGTAGGGGGCAAGCGTTATCCGGATTTATTGGGCGTAAAGCGCGTCTAGGCGGCAAGGAAAGTCTGATGTGAAAATGCGGAGCTCAACTCCGTATGGCGTTGGAAACTGCCTTACTAGAGTACTGGAGAGGTAGGCGGAACTACAAGTGTAGAGGTGAAATTCGTAGATATTTGTAGGAATGCCGATGGGGAAGCCAGCCTACTGGACAGATACTGACGCTGAAGCGCGAAAGCGAGGGTAGCAAACAGG	0.969863	70	96.0474	96	13861	23443	533	252	k__Bacteria;p__Fusobacteria;c__Fusobacteriia;o__Fusobacteriales;f__Fusobacteriaceae;g__Fusobacterium;	Bacteria;"Fusobacteria";Fusobacteriia;"Fusobacteriales";"Fusobacteriaceae";Fusobacterium;	Bacteria;Fusobacteria;Fusobacteriia;Fusobacteriales;Fusobacteriaceae;Fusobacterium;
8	denovo22540	k__Bacteria; p__Proteobacteria; c__Epsilonproteobacteria; o__Campylobacterales; f__Helicobacteraceae; g__Sulfurimonas; s__	TACGGAGGGTGCAGGCGTTACACGGAATCACTGGGCGTAAAGGACGCGTAGGCGGGTTGGTAAGTCAGATGTGAAATCCTACAGCTTAACTGTAGAACAGCATTTGAAACTACTAACCTAGAGTATGGGAGGGGGAGATGGAATTAGTGGTGTAGGGGTAAAATCCGTAGATATCACTAGGAATACCGAAAGCGAAGGCGATTTCCTGGGACATAACTGACGCTAAGGCGTGTAAGCGTGGGGAGCAAGCGGG	0.95215	67	95.6522	95	13861	23443	533	253	k__Bacteria;p__Proteobacteria;c__Epsilonproteobacteria;o__Campylobacterales;f__Helicobacteraceae;g__Sulfurimonas;	Bacteria;"Proteobacteria";Epsilonproteobacteria;Campylobacterales;Helicobacteraceae;Sulfurimonas;	Bacteria;Epsilonbacteraeota;Campylobacteria;Campylobacterales;Thiovulaceae;Sulfurimonas;
9	denovo27338	k__Bacteria; p__Bacteroidetes; c__[Saprospirae]; o__[Saprospirales]; f__Saprospiraceae; g__; s__	TACGGAGGGTGCAAGCGTTATCCGGAATTACTGGGTTTAAAGGGTGCGTAGGCGGCTTTGTCAGTCAGAGGTGAAATTCTTGGGCTTAACCTAAGAACTGCCTTTGATACTGCAGAGCTTGAATAAGGCTGAGGTCAGCGGAATGAGTCATGTAGCGGTGAAATGCATAGATATGACTTAGAACACCAATTGCGAAGGCAGCTGGCTAGACCTTTATTGACGCTGAGGCACGAAAGCGTGGGTAGCGAACAGG	0.969754	71	87.3518	96	13861	23443	533	253	k__Bacteria;p__Bacteroidetes;c__[Saprospirae];o__[Saprospirales];f__Saprospiraceae;	Bacteria;"Bacteroidetes";Sphingobacteriia;"Sphingobacteriales";"Saprospiraceae";	Bacteria;Bacteroidetes;Bacteroidia;Chitinophagales;Saprospiraceae;
10	denovo31073	k__Bacteria; p__Bacteroidetes; c__Bacteroidia; o__Bacteroidales; f__[Paraprevotellaceae]; g__[Prevotella]; s__	TACGGAGGATGCGAGCGTTATCCGGATTTATTGGGTTTAAAGGGAGCGTAGGCCGGCTTTTAAGTCAGCTGTGAAAGTCCGCGGCTCAACCGTGGAATTGCAGTTGAAACTGGAGGCCTTGAGTGCACACAGGGATGCCGGAATTCATGGTGTAGCGGTGAAATGCTTAGATATCATGAAGAACTCCGATCGCGAAGGCAAGTGTCCGGGGTGCAACTGACGCTGAGGCTCGAAAGTGCGGGTATCAAACAGG	0.994186	69	90.9091	99	13861	23443	533	253	k__Bacteria;p__Bacteroidetes;c__Bacteroidia;o__Bacteroidales;f__[Paraprevotellaceae];g__[Prevotella];	Bacteria;"Bacteroidetes";"Bacteroidia";"Bacteroidales";"Prevotellaceae";Alloprevotella;	Bacteria;Bacteroidetes;Bacteroidia;Bacteroidales;Prevotellaceae;Alloprevotella;
11	denovo1777	k__Bacteria; p__Cyanobacteria; c__Chloroplast; o__Rhodophyta; f__; g__; s__	TACTAAAGGTGCGAGCGTTAATCGGAATTACTGGGCGTAAAGAGTCTGTAGGTGGTTTAATAAGTCTGCTGTTAAATATTAAAGCTCAACTTTGAAGAAGCAGTGGAAACTATTAGACTAGAGTATGGTAAGGGTAGAGGGAATTCCCAGTGTAGCGGTGAAATGCGTAGATATTGGGAAGAACACCAGTGGCGAAAGCGCTTTACTAGGCCACTACTGACACTCGGAGACGAAAGCTAAGGGAGCGAATGGG	0.968739	69	88.9328	96	13861	23443	533	253	k__Bacteria;p__Cyanobacteria;c__Chloroplast;o__Rhodophyta;	Bacteria;Cyanobacteria/Chloroplast;Chloroplast;Chloroplast;unclassified_Chloroplast;	Bacteria;Cyanobacteria;Oxyphotobacteria;Chloroplast;
12	denovo22786	k__Bacteria; p__Proteobacteria; c__Deltaproteobacteria; o__Desulfobacterales; f__Desulfobulbaceae; g__Desulfotalea; s__	TACGGAGGGTGCAAGCGTTACTCGGAATCACTGGGCGTAAAGAGCGTGTAGGCGGGAGAAAAAGTCAGATGTGAAAGTCCACGGCTCAACCGTGGAAGTGCATTTGAAACTGGGGGGCTTGAGTATCAGAGGGGACAGTGGAATTCCAGGTGTAGAGGTGAAATTCGTAGATATCTGGAGGAATACCGGTGGCGAAGGCGACTGTCTGGCTGAATACTGACGCTGATGTGCGAAAGCGTGGGGAGCAAACAGG	0.949515	68	94.0711	94	13861	23443	533	253	k__Bacteria;p__Proteobacteria;c__Deltaproteobacteria;o__Desulfobacterales;f__Desulfobulbaceae;	Bacteria;"Proteobacteria";Deltaproteobacteria;Desulfobacterales;Desulfobulbaceae;	Bacteria;Proteobacteria;Deltaproteobacteria;Desulfobacterales;Desulfobulbaceae;
13	denovo13842	k__Bacteria; p__Cyanobacteria; c__Chloroplast; o__Stramenopiles; f__; g__; s__	GACGGAGGATGCAAGTGTTATCCGGAATCACTGGGCGTAAAGCGTCTGTAGGTGGTTCAACAAGTCAACTGTTAAATCTTGAGGCTCAACCTCAAAACCGCAGTCGAAACTATTGAACTAGAGTATAGTAGGGGTAAAAGGAATTTCCAGTGGAGCGGTGAAATGCGTAGAGATTGGAAAGAACACCGATGGCGAAGGCACTTTACTGGGCTATTACTAACACTCAGAGACGAAAGCTAGGGTAGCAAATGGG	0.983634	66	97.6285	98	13861	23443	533	253	k__Bacteria;p__Cyanobacteria;c__Chloroplast;o__Stramenopiles;	Bacteria;Cyanobacteria/Chloroplast;Chloroplast;Chloroplast;Bacillariophyta;	Bacteria;Cyanobacteria;Oxyphotobacteria;Chloroplast;
14	denovo3933	k__Bacteria; p__Firmicutes; c__Clostridia; o__Clostridiales	GACGTAGATGGCGAGCGTTGTCCGGATTTACTGGGTATAAAGGGCGTGTAGGCGGTAGATTAAGTCAGATGTGAAATGCCAAAGCTTAACTTTGGAACTGCATTTGAAACTGGTCTACTTGAGTATGGTAGAGGGAAACGGAATTCCTAGTGTAGCGGTGGAATGCGTAGATATTAGGAGGAACACCAGTGGCGAAAGCGGTTTCCTGGGCCATAACTGACGCTGAGGCGCGAAAGCGTGGGGAGCGAACAGG	0.921883	70	88.9328	92	13861	23443	533	253	Unclassified;	Unclassified;	Bacteria;Firmicutes;Clostridia;Clostridiales;Ruminococcaceae;Ruminococcaceae UCG-013;
15	denovo7215	k__Bacteria; p__Bacteroidetes	TACGGAGGGTGCAAGCGTTATCCGGATTTATTGGGTTTAAAGGGTACGTAGGCGGTATTATAAGTCAGTGGTGAAATCCTTCAGCTTAACTGAAGACCTGCCATTGATACTGTAGTACTTGAATACTCTTGAGGTAGGCGGAATATGTAGTGTAGCGGTGAAATGCTTAGATATTACATAGAACACCGATTGCGAAGGCAGCTTACTAAAGAGTTATTGACGCTGATGTACGAAAGCGTGGGTAGCGAACAGG	0.9777	66	89.7638	97	13861	23443	533	253	k__Bacteria;p__Bacteroidetes;c__Bacteroidia;o__Bacteroidales;	Bacteria;"Bacteroidetes";"Bacteroidia";"Bacteroidales";	Bacteria;Bacteroidetes;Bacteroidia;Bacteroidales;
16	denovo36739	k__Bacteria; p__Bacteroidetes; c__Bacteroidia; o__Bacteroidales; f__S24-7; g__; s__	TACGGAGGATGCGAGCGTTATCCGGATTTATTGGGTTTAAAGGGTGCGCAGGCGGCCTGTTAAGTCAGCGGTAAAAGCCCGGGGCTCAACCCCGGCGAGCCGTTGAAACTGGCGGGCTGGAGTTGGAGAGAAGTACGCGGAATGCGCGGTGTAGCGGTGAAATGCTTAGATATCGCGCAGAACCCCGATTGCGAAGGCAGCGTACCGGCTCCACACTGACGCTGAGGCACGAAAGCGTGGGTATCGAACAGG	0.994229	71	94.8413	99	13861	23443	533	252	k__Bacteria;p__Bacteroidetes;c__Bacteroidia;o__Bacteroidales;f__S24-7;	Bacteria;"Bacteroidetes";"Bacteroidia";"Bacteroidales";"Porphyromonadaceae";unclassified_"Porphyromonadaceae";	Bacteria;Bacteroidetes;Bacteroidia;Bacteroidales;Muribaculaceae;
17	denovo34159	k__Bacteria; p__Bacteroidetes; c__Flavobacteriia; o__Flavobacteriales; f__Flavobacteriaceae	TACGGAGGATCCAAGCGTTATCCGGAATCATTGGGTTTGAAGGGTCCGTAGGTGGATAATTAAGTCAGAGGTGAAATACTGCAGCTCAACTGTAGAATTGCCTTTGATACTGGTTGTCTTGAGTTATTGTGAAGTAGTTAGAATATGTAGTGTAGCGGTGAAATGCATAGATATTACATAGAATACCAATTGCGAAGGCAGATTACTAACAGTATACTGACACTGATGGACGAAAGCGTGGGGAGCGAACAGG	0.978056	68	97.2332	97	13861	23443	533	253	k__Bacteria;p__Bacteroidetes;c__Flavobacteriia;o__Flavobacteriales;f__Flavobacteriaceae;	Bacteria;"Bacteroidetes";Flavobacteriia;"Flavobacteriales";Flavobacteriaceae;	Bacteria;Bacteroidetes;Bacteroidia;Flavobacteriales;Flavobacteriaceae;
18	denovo29206	k__Bacteria; p__Firmicutes; c__Bacilli; o__Gemellales; f__Gemellaceae; g__; s__	TACGTAGGTCCCGAGCGTTGTCCGGATTTATTGGGCGTAAAGCGAGCGCAGGCGGTTAGATAAGTCTGAAGTTAAAGGCTGTGGCTTAACCATAGTACGCTTTGGAAACTGTTAAACTTGAGTGCAGGAGAGAAAAGTGGAATTCCTAGTGTAGCGGTGAAATGCGTAGAGATTAGGAGGAACACCAGTGGCGAAGGCGGCTTTTTGGCCTGTAACTGACACTGAGGCGCGAAAGCGTGGGGAGCAAACAGG	0.994457	65	93.254	99	13861	23443	533	252	k__Bacteria;p__Firmicutes;c__Bacilli;o__Lactobacillales;f__Streptococcaceae;g__Streptococcus;	Bacteria;Firmicutes;Bacilli;	Bacteria;Firmicutes;Bacilli;
19	denovo28226	k__Bacteria; p__Bacteroidetes; c__Flavobacteriia; o__Flavobacteriales; f__Flavobacteriaceae; g__Maribacter; s__	TACGGAGGGTGCAAGCGTTATCCGGAATTATTGGGTTTAAAGGGTCCGTAGGCGGGCCGATAAGTCAGAGGTGAAAGTCTGCCGCTCAACGGTAGAACTGCCTTTGATACTGTCGGTCTTGAGTTATAGTGAAGTTGCCGGAATATGTAGTGTAGCGGTGAAATGCATAGATATTACATAGAACACCGATTGCGAAGGCAGGTGACTAACTATATACTGACGCTGATGGACGAAAGCGTGGGGAGCGAACAGG	0.988593	70	98.8142	98	13861	23443	533	253	k__Bacteria;p__Bacteroidetes;c__Flavobacteriia;o__Flavobacteriales;f__Flavobacteriaceae;g__Maribacter;	Bacteria;"Bacteroidetes";Flavobacteriia;"Flavobacteriales";Flavobacteriaceae;Maribacter;	Bacteria;Bacteroidetes;Bacteroidia;Flavobacteriales;Flavobacteriaceae;
20	denovo34012	k__Bacteria; p__Proteobacteria; c__Alphaproteobacteria; o__Rhodobacterales; f__Rhodobacteraceae; g__Octadecabacter; s__	TACGGAGGGGGTTAGCGTTGTTCGGAATTACTGGGCGTAAAGCGCACGTAGGCGGACTAGTAAGTAAGAGGTGAAATCCCAGGGCTCAACCCTGGAACTGCCTTTTAAACTGCTAATCTAGAGATCGAGAGAGGTGAGTGGAATTCCAAGTGTAGAGGTGAAATTCGTAGATATTTGGAGGAACACCAGTGGCGAAGGCGGCTCACTGGCTCGATACTGACGCTGAGGTGCGAAAGCGTGGGGAGCAAACAGG	0.9886	69	96.4427	98	13861	23443	533	253	k__Bacteria;p__Proteobacteria;c__Alphaproteobacteria;o__Rhodobacterales;f__Rhodobacteraceae;	Bacteria;"Proteobacteria";Alphaproteobacteria;Rhodobacterales;Rhodobacteraceae;	Bacteria;Proteobacteria;Alphaproteobacteria;Rhodobacterales;Rhodobacteraceae;uncultured;
21	denovo27331	k__Bacteria; p__Bacteroidetes; c__Bacteroidia; o__Bacteroidales; f__; g__; s__	TACGGAGGATGCGAGCGTTATCCGGATTTATTGGGTTTAAAGGGTGCGTAGGCGGAATTGTAAGTCAGTGGTGAAATCCTACAGCTTAACTGTAGAACTGCCATTGATACTGCTTTTCTTGAGTACATTTGAAGTGGACGGAATGTGTTGTGTAGCGGTGAAATGCATTGATATAACACAGAACACCAATTGCGTAAGCAGTTCACTAAGTTGTTACTGACGCTGAGGCACGAAAGCATGGGGAGCGAACAGG	0.912881	68	90.1186	91	13861	23443	533	253	k__Bacteria;p__Bacteroidetes;c__Bacteroidia;o__Bacteroidales;	Bacteria;"Bacteroidetes";	Bacteria;Bacteroidetes;Bacteroidia;
22	denovo36433	k__Bacteria; p__Actinobacteria; c__Actinobacteria; o__Actinomycetales; f__Mycobacteriaceae; g__Mycobacterium; s__	TACGTAGGGTGCGAGCGTTGTCCGGAATTACTGGGCGTAAAGAGCTCGTAGGTGGTTTGTCGCGTTGTTCGTGAAAACTCACAGCTTAACTGTGGGCGTGCGGGCGATACGGGCAGACTAGAGTACTGCAGGGGAGACTGGAATTCCTGGTGTAGCGGTGGAATGCGCAGATATCAGGAGGAACACCGGTGGCGAAGGCGGGTCTCTGGGCAGTAACTGACGCTGAGGAGCGAAAGCGTGGGGAGCGAACAGG	0	70	100	100	13861	23443	533	253	k__Bacteria;p__Actinobacteria;c__Actinobacteria;o__Actinomycetales;f__Mycobacteriaceae;g__Mycobacterium;	Bacteria;"Actinobacteria";Actinobacteria;Actinobacteridae;Actinomycetales;Corynebacterineae;Mycobacteriaceae;Mycobacterium;	Bacteria;Actinobacteria;Actinobacteria;Corynebacteriales;Mycobacteriaceae;Mycobacterium;
23	denovo43707	k__Bacteria; p__Proteobacteria; c__Alphaproteobacteria	TACGGAGGGTGCTAGCGTTATTCGGAATCACTGGGCGTAAAGAGCGCGTAGGCGGAAATGAAAGTCAGAGGTGAAATCCCGGGGCTCAACCCCGGAACTGCCTTTGAAACTATGTTTCTAGAGTCCGAGAGAGGAGTGTGGAATTCCATGTGTAGCGGTGAAATGCGTAGATATATGGAGGAACACCAGTGGCGAAGGCGACACTCTGGCTCGGTACTGACGCTGAGGCGCGAAAGCGTGGGGAGCGAACGGG	0.97925	72	88.5376	97	13861	23443	533	253	Unclassified;	Unclassified;	Unclassified;
24	denovo16342	k__Bacteria; p__Firmicutes; c__Bacilli; o__Lactobacillales; f__Streptococcaceae; g__Streptococcus; s__	TACGTGGGTCCCGAGCGTTATCCGGATTTATTGGGCGTAAAGCGGGCGCAGGCGGTTAGATAAGTCTGAAGTTAAAGGCTGTGGCTTAACCATAGTACGCCTTGGAAACTGTTTAACTTGAGTGCAGAAGGGGAGAGTGGAATTCCATGTGTAGCGGTGTAATGCGTAGATATATGGAGGTACACCGGTGGCGAAAGCGGCTCTCTGGTCTGTAACTGACGCTGAGGCTCGAAAGCGTGGGGAGCAAACAGG	0.964831	67	98.0159	96	13861	23443	533	252	k__Bacteria;p__Firmicutes;c__Bacilli;o__Lactobacillales;f__Streptococcaceae;g__Streptococcus;	Bacteria;Firmicutes;Bacilli;Lactobacillales;Streptococcaceae;Streptococcus;	Bacteria;Firmicutes;Bacilli;Lactobacillales;Streptococcaceae;Streptococcus;
25	denovo42979	k__Bacteria; p__Firmicutes; c__Clostridia; o__Clostridiales; f__Lachnospiraceae; g__; s__	TACGTATGGTGCAAGCGTTATCCGGATTTACTGGGTGTAAAGGGAGCGCAGGCGGCGCGTTAAGCCTGGTGTGAAAGCCCGCGGCCCAACCGCGGGACTGCTTTGGAAACTGTGCAGCTGGAGTGCAGGAGAGGTAAGCGGAATTCCTAGTGTAGCGGTGAAATGCGTAGATATTAGGAGGAACACCAGTGGCGAAGGCGGCTTACTGGACTGTAACTGACGTTGAGGCTCGAAAGCGTGGGGAGCAAACAGG	0.948281	64	93.6759	94	13861	23443	533	253	k__Bacteria;p__Firmicutes;c__Clostridia;o__Clostridiales;	Bacteria;Firmicutes;Clostridia;Clostridiales;Lachnospiraceae;unclassified_Lachnospiraceae;	Bacteria;Firmicutes;Clostridia;Clostridiales;Lachnospiraceae;
26	denovo15590	k__Bacteria; p__Proteobacteria; c__Betaproteobacteria; o__Neisseriales; f__Neisseriaceae; g__Neisseria; s__subflava	TACGTAGGGTGCGAGCGTTAATCGGAATTACTGGGCGTAAAGCGAGCGCAGACGGTTACTTAAGCAGGATGTGAAATCCCCGGGCTCAACCTGGGAACTGCGTTCTGAACTGGGTGACTAGAGTGTGTCAGAGGGAGGTAGAATTCCACGTGTAGCAGTGAAATGCGTAGAGATGTGGAGGAATACCGATGGCGAAGGCAGCCTCCTGGGATAACACTGACGTTCATGCTCGAAAGCGTGGGTAGCAAACAGG	0	70	100	100	13861	23443	533	253	k__Bacteria;p__Proteobacteria;c__Betaproteobacteria;o__Neisseriales;f__Neisseriaceae;g__Neisseria;	Bacteria;"Proteobacteria";Betaproteobacteria;Neisseriales;Neisseriaceae;Neisseria;	Bacteria;Proteobacteria;Gammaproteobacteria;Betaproteobacteriales;Neisseriaceae;Neisseria;
27	denovo13770	k__Bacteria; p__Proteobacteria; c__Gammaproteobacteria; o__Pseudomonadales; f__Moraxellaceae; g__Acinetobacter; s__	TACAGAGGGTGCGAGCGTTAATCGGATTTACCGGGCGTAAAGCGTGCGTAGGCGGCTAATTGAGTCGGATGTGAAATCCCCGAGCTTAACTTGGGAATTGCATTCGATACTGGTTAGCTAGAGTGTGGGAGAGGATGGTAGAATTCCAGGTGTAGCGGTGAAATGCGTAGAGATCTGGAGGAATACCGATGGCGAAGGCAGCCATCTGGCCTAACACTGACGCTGAGGTACGAAAGCATGGGGAGCAAACAGG	0.988618	72	99.6047	98	13861	23443	533	253	k__Bacteria;p__Proteobacteria;c__Gammaproteobacteria;o__Pseudomonadales;f__Moraxellaceae;g__Acinetobacter;	Bacteria;"Proteobacteria";Gammaproteobacteria;Pseudomonadales;Moraxellaceae;Acinetobacter;	Bacteria;Proteobacteria;Gammaproteobacteria;Pseudomonadales;Moraxellaceae;Acinetobacter;
28	denovo20324	k__Bacteria; p__Proteobacteria; c__Alphaproteobacteria; o__Rickettsiales; f__mitochondria	AACGGAAGGGGCTAGCGTTATTCAAATTAATTGGGCGTAAAGCATACGTAGGTGGAAAATAAAATCTTAGTTCAAAACCCAAATTTCATTTTTGGGAAAGCTATCACAATAATTTTCTAGAGTCTAAAAGAAGATTACGGAACTTTAAATGTAACGGTAAAATGTTTTGATATTTAAAAGAACCTCAATAGCGTAGGCAGTAATCTAAATTAGTACTGACACTGAGGTATTAAAGTGTGGGTAGCAAAAGGG	0.889982	54	75.9843	88	13861	23443	533	252	Unclassified;	Unclassified;	Unclassified;
29	denovo1031	k__Bacteria; p__Firmicutes; c__Bacilli; o__Lactobacillales; f__Lactobacillaceae; g__Lactobacillus	TACGTAGGTGGCAAGCGTTGTCCGGATTTATTGGGCGTAAAGCGAGTGCAGGCGGTTCTATAAGTCTGATGTGAAAGCCTTCGGCTCAACCGGAGAATTGCATCAGGAACTGTTGAACTTGAGTGCAGAAGAGGAGAGTGGAACTCCATGTGTAGCGGAGGAATGCGTAGATATATAGAAGAACACCAGTGGCGAAGGCGGCTCTCTGGTCTGCAACTGACGCTGAGGCTCGATAGCATCGGTAGCGATCAGG	0.955782	67	97.2332	95	13861	23443	533	253	k__Bacteria;p__Firmicutes;c__Bacilli;o__Lactobacillales;f__Lactobacillaceae;g__Lactobacillus;	Bacteria;Firmicutes;Bacilli;Lactobacillales;Lactobacillaceae;Lactobacillus;	Bacteria;Firmicutes;Bacilli;Lactobacillales;Lactobacillaceae;Lactobacillus;
30	denovo35106	k__Bacteria; p__Firmicutes; c__Clostridia; o__Clostridiales; f__Veillonellaceae; g__Veillonella; s__dispar	TACGTAGGTCCCGAGCGTTGTCCGGAATTATTGGGCGTAAAGCGCGCGCAGGCGGATTGGTCGGTCTGTCTTAAAAGTTCGGGGCTTAACCCCGTGATGGGAAGGAAACTGCCAATCTAGAGTATCGGAGAGGAAAGTGGAATTCCTAGTGTAGCAGTGAAATGCGTAGATATTAGGAAGAACACCTGTGGCGAAGGCGACTTTCTGGACGAAAACTGACGCTGAGGCGCGAAAGCCAGGGGAGCGAACGGG	0.960952	70	97.2222	96	13861	23443	533	252	k__Bacteria;p__Firmicutes;c__Clostridia;o__Clostridiales;f__Veillonellaceae;g__Veillonella;s__dispar;	Bacteria;Firmicutes;Negativicutes;Selenomonadales;Veillonellaceae;Veillonella;	Bacteria;Firmicutes;Negativicutes;Selenomonadales;Veillonellaceae;Veillonella;
31	denovo22782	k__Bacteria; p__Proteobacteria; c__Gammaproteobacteria; o__Thiotrichales; f__Thiotrichaceae; g__Leucothrix; s__	TACGGAGGGTGCAAGCGTTGTTCGGAATTACTGGGCGTAAAGCGCGTGTAGGCGGTTATTTAAGTCAGATGTGAAAGCCCCGGGCTCAACCTGGGAATTGCCTCTGATACTGGGTAACTAGAGTTTGGAAGAGGGGAGTAGAATTTCAGGTGTAGCGGTGAAATGCATAGAGATCTGAAGGAATACCAGTCGCGAAGGCGACTCCCTGGTCCAGAACTGACGCTGAGGTGCGAAAGCGTGGGTAGCAAACGGG	0.969472	72	97.6285	96	13861	23443	533	253	k__Bacteria;p__Proteobacteria;c__Gammaproteobacteria;o__Thiotrichales;f__Thiotrichaceae;g__Leucothrix;	Bacteria;"Proteobacteria";Gammaproteobacteria;	Bacteria;Proteobacteria;Gammaproteobacteria;Thiotrichales;Thiotrichaceae;Leucothrix;
32	denovo4760	k__Bacteria; p__Proteobacteria; c__Alphaproteobacteria; o__Rhodobacterales; f__Hyphomonadaceae; g__; s__	TACGGAGGGGGCTAGCGTTGTTCGGAATTACTGGGCGTAAAGCGTGCGTAGGCGGATCGGAAAGTCAGATGTGAAATCCCAGGGCTCAACCCTGGAACTGCATTTGAAACTATCGATCTAGAGTTCTGGAGAGGTAAGTGGAATTCCTAGTGTAGAGGTGAAATTCGTAGATATTAGGAGGAACACCAGAGGCGAAGGCGGCTTACTGGACAGATACTGACGCTGAGGCACGAAAGTGTGGGGAGCAAACAGG	0.99436	69	95.6693	99	13861	23443	533	253	k__Bacteria;p__Proteobacteria;c__Alphaproteobacteria;o__Rhodobacterales;f__Hyphomonadaceae;	Bacteria;"Proteobacteria";Alphaproteobacteria;Caulobacterales;Hyphomonadaceae;	Bacteria;Proteobacteria;Alphaproteobacteria;Caulobacterales;Hyphomonadaceae;
33	denovo31636	k__Bacteria; p__Proteobacteria; c__Betaproteobacteria; o__Burkholderiales; f__Comamonadaceae; g__Delftia; s__	TACGTAGGGTGCGAGCGTTAATCGGAATTACTGGGCGTAAAGCGTGCGCAGGCGGTTATGTAAGACAGATGTGAAATCCCCGGGCTCAACCTGGGAACTGCATTTGTGACTGCATGGCTAGAGTACGGTAGAGGGGGATGGAATTCCGCGTGTAGCAGTGAAATGCGTAGATATGCGGAGGAACACCGATGGCGAAGGCAATCCCCTGGACCTGTACTGACGCTCATGCACGAAAGCGTGGGGAGCAAACAGG	0	72	100	100	13861	23443	533	253	k__Bacteria;p__Proteobacteria;c__Betaproteobacteria;o__Burkholderiales;f__Comamonadaceae;g__Delftia;	Bacteria;"Proteobacteria";Betaproteobacteria;Burkholderiales;Comamonadaceae;Delftia;	Bacteria;Proteobacteria;Gammaproteobacteria;Betaproteobacteriales;Burkholderiaceae;Delftia;
34	denovo15668	k__Bacteria; p__Proteobacteria; c__Alphaproteobacteria; o__Rhodobacterales; f__Rhodobacteraceae	TACGGAGGGGGTTAGCGTTGTTCGGAATTACTGGGCGTATAGCGTACGTAGGCGGATTAATAAGTTAGAGGTGAAATCCCAGGGCTCAACCCTGGAACTGCCTTTAAAACTGTTAGTCTTGAGATCGAGAGAGGTGAGTGGAATTCCAAGTGTAGAGGTGAAGTTCGTAGATATTTGGAGGAACACCAGTGGCGAAGGCGGCTCACTGGCCCGATACTGACGCTGAGGTACGAAAGTGTGGGGAGCAAAGAGG	0.97032	68	98.419	97	13861	23443	533	253	k__Bacteria;p__Proteobacteria;c__Alphaproteobacteria;o__Rhodobacterales;f__Rhodobacteraceae;	Bacteria;"Proteobacteria";Alphaproteobacteria;Rhodobacterales;Rhodobacteraceae;	Bacteria;Proteobacteria;Alphaproteobacteria;Rhodobacterales;Rhodobacteraceae;
35	denovo22547	k__Bacteria; p__Proteobacteria; c__Epsilonproteobacteria; o__Campylobacterales; f__Campylobacteraceae	TACGGAGGGTGCAAGCGTTACTCGGAATCACTGGGCGTAAAGTGTGCGCAGGCGGGTTATTAAGTCAGAAGTGAAATCCTATGACTCAACCATAGAATTGCTTTTGAAACTGGTAACCTAGAATAAGGGAGAGGCAAATGGAATTAGTGGTGTAGGGGTAAAATCCGTAGATATCACTAGGAATACCGATTGCGAAGGCGATTTGCTGGAACTTGATTGACGCTCACGCACGAAAGCGTGGGGAGCAAACAGG	0.952335	66	89.3701	95	13861	23443	533	253	k__Bacteria;p__Proteobacteria;c__Epsilonproteobacteria;o__Campylobacterales;f__Campylobacteraceae;g__Arcobacter;	Bacteria;"Proteobacteria";Epsilonproteobacteria;Campylobacterales;Campylobacteraceae;Arcobacter;	Bacteria;Epsilonbacteraeota;Campylobacteria;Campylobacterales;
36	denovo4861	k__Bacteria; p__Proteobacteria; c__Gammaproteobacteria; o__Vibrionales; f__Vibrionaceae	TACGGAGGGTGCGAGCGTTAATCGGAATTACTGGGCGTAAAGCGCATGCAGGTGGTTCATTAAGTCAGATGTGAAAGCCCGGGGCTCAACCTCGGAACTGCATTTGAAACTGGTGAACTAGAGTGCTGTAGAGGGGGGTAGAATTTCAGGTGTAGCGGTGAAATGCGTAGAGATCTGAAGGAATACCAGTGGCGAAGGCGGCCACCTGGACAAAGACTGACACTGAGGCGCGAAGGCGTGGGGAGCAAACGGG	0.954771	68	96.8379	95	13861	23443	533	253	k__Bacteria;p__Proteobacteria;c__Gammaproteobacteria;o__Vibrionales;f__Vibrionaceae;	Bacteria;"Proteobacteria";Gammaproteobacteria;"Vibrionales";Vibrionaceae;Vibrio;	Bacteria;Proteobacteria;Gammaproteobacteria;Vibrionales;Vibrionaceae;Vibrio;
37	denovo32502	k__Bacteria; p__Bacteroidetes; c__Bacteroidia; o__Bacteroidales; f__Rikenellaceae; g__; s__	TACGGAGGATCCAAGCGTTATCCGGATTTATTGGGTTTAAAGGGTGCGTAGGCGGTTTTATAAGTTAGAGGTTAAATATCGGAGCTTAACTCCGTTATGCCTCTAATACTGTAGGACTAGAGAATAGTTGCGGTAGGCGGAATGTATGGTGTAGCGGTGAAATGCTTAGAGATCATACAGAACACCGATTGCGAAGGCAGCTTACCAAACTATGACTGACGTTGAGGCACGAAAGCGTGGGGAGCAAACAGG	0.957915	68	92.5197	95	13861	23443	533	252	k__Bacteria;p__Bacteroidetes;c__Bacteroidia;o__Bacteroidales;f__Rikenellaceae;	Bacteria;"Bacteroidetes";"Bacteroidia";"Bacteroidales";"Rikenellaceae";Alistipes;	Bacteria;Bacteroidetes;Bacteroidia;Bacteroidales;Rikenellaceae;Alistipes;
38	denovo22195	k__Bacteria; p__Proteobacteria; c__Gammaproteobacteria; o__Pseudomonadales; f__Pseudomonadaceae; g__Pseudomonas	TACGTAGGGTGCAAGCGTTAATCGGAATTACTGGGCGTAAAGCGCGCGTAGGTGGTTCAGTAAGTTGAATGTGAAAGCCCCGGGCTCAACCTGGGAACTGCATCCAAAACTGCTGAGCTAGAGTATGGTAGAGGGTAGTGGAATTTCCTGTGTAGCGGTGAAATGCGTAGATATAGGAAGGAACACCAGTGGCGAAGGCGACTACCTGGACTGATACTGACACTGAGGTGCGAAAGCGTGGGGAGCAAACAGG	0.991574	72	98.0237	99	13861	23443	533	253	k__Bacteria;p__Proteobacteria;c__Gammaproteobacteria;o__Pseudomonadales;f__Pseudomonadaceae;g__Pseudomonas;	Bacteria;"Proteobacteria";Gammaproteobacteria;Pseudomonadales;Pseudomonadaceae;Pseudomonas;	Bacteria;Proteobacteria;Gammaproteobacteria;Pseudomonadales;Pseudomonadaceae;Pseudomonas;
39	denovo3063	k__Bacteria; p__Verrucomicrobia; c__Verrucomicrobiae; o__Verrucomicrobiales; f__Verrucomicrobiaceae; g__Akkermansia; s__muciniphila	TACAGAGGTCTCAAGCGTTGTTCGGAATCACTGGGCGTAAAGCGTGCGTAGGCTGTTTCGTAAGTCGTGTGTGAAAGGCAGGGGCTCAACCCCTGGATTGCACATGATACTGCGAGACTAGAGTAATGGAGGGGGAACCGGAATTCTCGGTGTAGCAGTGAAATGCGTAGAGATCAGGAGGAACATCGGTGGCGAAGGCGGGTTCCTGGACATTAACTGACGCTGAGGCACGAAGGCCAGGGGAGCGAAAGGG	0.970044	71	94.0945	97	13861	23443	533	253	k__Bacteria;p__Verrucomicrobia;c__Verrucomicrobiae;o__Verrucomicrobiales;f__Verrucomicrobiaceae;g__Akkermansia;s__muciniphila;	Bacteria;"Verrucomicrobia";Verrucomicrobiae;Verrucomicrobiales;Verrucomicrobiaceae;Akkermansia;	Bacteria;Verrucomicrobia;Verrucomicrobiae;Verrucomicrobiales;Akkermansiaceae;Akkermansia;
40	denovo31990	k__Bacteria; p__Proteobacteria; c__Alphaproteobacteria; o__BD7-3; f__; g__; s__	TACGAATGGAGCGAGCGTTGTTCGGAATCATTGGGCGTAAAGCGTATGTAGGCGGACTAGAAAGTCAGAAGTGAAATCCCGAGGCTCAACCTCGGAATTGCTTTTGAAACTCCTAGTCTAGTGTCCCGGAGGGGTTGACGGAATTCCTAGTGTAGAGGTGAAATTCGCAGATATTAGGAGGAACACCAGTGGCGTAGGCGGTCAACTGGACGGGTACAGACGCTGAGATACGAAAGCGTGGGGAGCAAACAGG	0.983052	71	86.9565	98	13861	23443	533	253	k__Bacteria;p__Proteobacteria;c__Alphaproteobacteria;o__BD7-3;	Bacteria;"Proteobacteria";Alphaproteobacteria;unclassified_Alphaproteobacteria;	Bacteria;Proteobacteria;Alphaproteobacteria;Micavibrionales;
41	denovo1770	k__Bacteria; p__Proteobacteria; c__Gammaproteobacteria; o__Thiohalorhabdales; f__; g__; s__	TACGGAGGGTGCAAGCGTTAATCGGAATTACTGGGCGTAAAGCGCGCGTAGGTGGCTTATTAAGTCAGATGTGAAAGCCCCGGGCTTAACCTGGGAACTGCATTTGATACTGATTCGCTAGAGTATGGTAGAGGGAAGTGGAATTCCACATGTAGCGGTGAAATGCGTAGAGATGTGGAGGAACACCAGTGGCGAAGGCGACTTCCTGGACCAATACTGACACTGAGGTGCGAAAGCGTGGGGAGCAAACAGG	0.987644	72	96.4427	98	13861	23443	533	253	k__Bacteria;p__Proteobacteria;c__Gammaproteobacteria;o__Thiohalorhabdales;	Bacteria;"Proteobacteria";Gammaproteobacteria;Arenicellales;Arenicellaceae;	Bacteria;Proteobacteria;Gammaproteobacteria;Arenicellales;Arenicellaceae;
42	denovo17568	k__Bacteria; p__Proteobacteria; c__Betaproteobacteria; o__Burkholderiales; f__Oxalobacteraceae; g__Janthinobacterium; s__	TACGTAGGGTGCAAGCGTTAATCGGAATTACTGGGCGTAAAGCGTGCGCAGGCGGTTTTGTAAGTCTGTCGTGAAAGCCCCGGGCTCAACCTGGGAATTGCGATGGAGACTGCAAGGCTTGAATCTGGCAGAGGGGGGTAGAATTCCACGTGTAGCAGTGAAATGCGTAGAGATGTGGAGGAACACCGATGGCGAAGGCAGCCCCCTGGGTCAAGATTGACGCTCATGCACGAAAGCGTGGGGAGCAAACAGG	0	71	100	100	13861	23443	533	253	k__Bacteria;p__Proteobacteria;c__Betaproteobacteria;o__Burkholderiales;f__Oxalobacteraceae;	Bacteria;"Proteobacteria";Betaproteobacteria;Burkholderiales;Oxalobacteraceae;Massilia;	Bacteria;Proteobacteria;Gammaproteobacteria;Betaproteobacteriales;Burkholderiaceae;Massilia;
43	denovo16797	k__Bacteria; p__Proteobacteria; c__Gammaproteobacteria; o__Vibrionales; f__Vibrionaceae; g__Vibrio; s__	TACGTAGGGTGCGAGCGTTAATCGGAATTACTGGGCGTAAAGCGCATGCAGGTGGTTCGTTAAGTCAGATGTGAAAGCCCGGGGCTCAACCTCGGAATAGCATTTGAAACTGGCGGACTAGAGTACTGTAGAGGGGGGTAGAATTTCAGGTGTAGCGGTGAAATGTGTAGAGATCTGAAGGAATACGGGTGGCGAAGGCGGCCCCCTGGACAGATACTGACACTCAGATGCGAAAGCGTGGGGAGCAAACAGG	0.976804	69	98.0237	97	13861	23443	533	253	k__Bacteria;p__Proteobacteria;c__Gammaproteobacteria;o__Vibrionales;f__Vibrionaceae;g__Vibrio;	Bacteria;"Proteobacteria";Gammaproteobacteria;"Vibrionales";Vibrionaceae;Vibrio;	Bacteria;Proteobacteria;Gammaproteobacteria;Vibrionales;Vibrionaceae;Vibrio;
44	denovo42642	k__Bacteria; p__Bacteroidetes; c__Bacteroidia; o__Bacteroidales; f__Bacteroidaceae; g__Bacteroides; s__ovatus	TACGGAGGGTCCGAGCGTTATCCGGATTTATTGGGTTTAAAGGGAGCGTAGGTGGACAGTTAAGTCAGTTGTGAAAGTTTGCGGCTCAACCGTAAAATTGCAGTTGATACTGGCTGTCTTGAGTACAGTAGAGGTGGGCGGAGTTCGTGGTGTAGCGGTGAAATGCTTAGATATCACGAAGAACTCCGATTGCGAAGGCAGCTCACTAGACTGTCACTGACACTGATGCTCGAAAGTGTGGGTATCAAACAGG	0.982594	69	98.0237	98	13861	23443	533	253	k__Bacteria;p__Bacteroidetes;c__Bacteroidia;o__Bacteroidales;f__Bacteroidaceae;g__Bacteroides;	Bacteria;"Bacteroidetes";"Bacteroidia";"Bacteroidales";Bacteroidaceae;Bacteroides;	Bacteria;Bacteroidetes;Bacteroidia;Bacteroidales;Bacteroidaceae;Bacteroides;
45	denovo30986	k__Bacteria; p__Proteobacteria; c__Gammaproteobacteria; o__Pasteurellales; f__Pasteurellaceae; g__Actinobacillus	TACGGGGGGTGCGAGCGTTAATCGGAATAACTGGGCGTAAAGGGCACGCAGGCGGTGACTTAAGTGAGATGTGAAAGCCCCGAGCTTAACTTGGGAATTGCATTTCGTACTGGGTCGCTAGAGTACCTCAGGGAGGGGTAGAATTCCACGTGTAGCGGTGAAATGCGTAGAGATGTGGAGGAATACCGAAGGCGGAGGCAGCCCCTTGGGAATGTACTGACGCTCATGTGCGAAAGCGTGGGGAGCAAACAGG	0.970729	70	98.419	97	13861	23443	533	253	k__Bacteria;p__Proteobacteria;c__Gammaproteobacteria;o__Pasteurellales;f__Pasteurellaceae;g__Actinobacillus;s__parahaemolyticus;	Bacteria;"Proteobacteria";Gammaproteobacteria;Pasteurellales;Pasteurellaceae;unclassified_Pasteurellaceae;	Bacteria;Proteobacteria;Gammaproteobacteria;Pasteurellales;Pasteurellaceae;Actinobacillus;
46	denovo35603	k__Bacteria; p__Fusobacteria; c__Fusobacteriia; o__Fusobacteriales; f__Leptotrichiaceae; g__Leptotrichia; s__	TACGTAGGGGGCGAGCGTTGTCCGGAATTATTGGGCGTAAAGGGCATCTAGGCGGCCTAGCAAGTCAGGGGTGAAAACCTGCGGCTCAACCGCAGGCCTGCCTTTGAAACTGTGAGGCTGGAGTACCGGAGAGGTGGACGGAACTGCACGAGTAGAGGTGAAATTCGTAGATATGTGCAGGAATGCCGATGATGAAGATAGTCCACTGGACGGAGACTGACGCTGAAGTGCGAAAGCCCGGGGAGCGAACAGG	0.976355	69	91.6996	97	13861	23443	533	253	k__Bacteria;p__Fusobacteria;c__Fusobacteriia;o__Fusobacteriales;f__Leptotrichiaceae;g__Leptotrichia;	Bacteria;"Fusobacteria";Fusobacteriia;"Fusobacteriales";"Leptotrichiaceae";Leptotrichia;	Bacteria;Fusobacteria;Fusobacteriia;Fusobacteriales;Leptotrichiaceae;Leptotrichia;
47	denovo3336	k__Bacteria; p__Actinobacteria; c__Acidimicrobiia; o__Acidimicrobiales; f__JdFBGBact; g__; s__	GACGTAGGGGGCAAGCGTTGTCCGGAATTATTGGGCGTAAAGAGCTCGTAGGCGGTTCCGTAAGTCAGATGTGAAAGCTCAGGGCTCAACCCTGAGAAGCCATCTGATACTGCGGTGACTTGAATCCAGTAGGGGAGTGTGGAATTCCTGGTGTAGCGGTGAAATGCGCAGATATCAGGAGGAACACCTATGGCGAAGGCAGCACTCTGGGCTGGTATTGACGCTGAGGAGCGAAAGCATGGGTAGCAAACAGG	0.970912	71	91.7323	97	13861	23443	533	254	k__Bacteria;p__Actinobacteria;c__Acidimicrobiia;o__Acidimicrobiales;f__JdFBGBact;	Bacteria;"Actinobacteria";Actinobacteria;Acidimicrobidae;Acidimicrobiales;"Acidimicrobineae";Iamiaceae;	Bacteria;Actinobacteria;Acidimicrobiia;Microtrichales;Microtrichaceae;uncultured;
48	denovo844	k__Bacteria; p__Bacteroidetes; c__Bacteroidia; o__Bacteroidales; f__Bacteroidaceae; g__Bacteroides; s__	TACGGAGGATGCGAGCGTTATCCGGATTTATTGGGTTTAAAGGGAGCGCAGACGGGTTTTTAAGTCAGCTGTGAAAGTTTGGGGCTCAACCTTAAAATTGCAGTTGATACTGGAGACCTTGAGTGCAGTTGAGGCAGGCGGAATTCGTGGTGTAGCGGTGAAATGCTTAGATATCACGAAGAACTCCGATTGCGAAGGCAGCTTGCTAAAGTGTAACTGACGTTCATGCTCGAAAGTGTGGGTATCAAACAGG	0.979607	67	94.4664	97	13861	23443	533	253	k__Bacteria;p__Bacteroidetes;c__Bacteroidia;o__Bacteroidales;f__Bacteroidaceae;g__Bacteroides;	Bacteria;"Bacteroidetes";"Bacteroidia";"Bacteroidales";Bacteroidaceae;Bacteroides;	Bacteria;Bacteroidetes;Bacteroidia;Bacteroidales;Bacteroidaceae;Bacteroides;
49	denovo22781	k__Bacteria; p__Proteobacteria	TACAGAGGGTGCGAGCGTTGTTCGGAATCACTGGGCGTAAAGCGTGCGTAGGCGGTTTACTAAGTCAGATGTGAAAGCCCAGGGCTCAACCTTGGAACTGCATTTGAAACTGGTAGACTTGAGTTCTGGAGGGGATGGTGGAATTCCGAGTGTAGAGGTGAAATTCGTAGATATTCGGAGGAAGACCAGAGGCGAAGGCGACCATCTGGACAGACACTGACGCTGAGGCACGAAAGCGTGGGTAGCAAACAGG	0.994301	69	90.1575	99	13861	23443	533	253	k__Bacteria;p__Proteobacteria;c__Deltaproteobacteria;o__Desulfobacterales;f__Desulfobulbaceae;g__Desulfocapsa;	Bacteria;"Proteobacteria";Deltaproteobacteria;Desulfobacterales;Desulfobulbaceae;Desulfocapsa;	Bacteria;Proteobacteria;Deltaproteobacteria;Desulfobacterales;Desulfobulbaceae;Desulfocapsa;
50	denovo36712	k__Bacteria; p__Verrucomicrobia; c__Verrucomicrobiae; o__Verrucomicrobiales; f__Verrucomicrobiaceae; g__; s__	TACGAAGGTCCCAAGCGTTGTTCGGAATCACTGGGCGTAAAGCGTGTGTAGGCTGTGCGGAAAGTCGGATGTGAAAGCCCGGGGCTCAACCTCGGAACTGCATTCGATACTCCCGTACTAGAGTTATGGAGAGGTAACTGGAATTCTCGGTGTAGCAGTGAAATGCGTAGATATCGAGAGGAAGACCAATGGCGAAAGCAGGTTACTGGACATATACTGACGCTCAGACACGAAGGCTAGGGTAGCGAAAGGG	0.982893	68	92.0949	98	13861	23443	533	253	k__Bacteria;p__Verrucomicrobia;c__Verrucomicrobiae;o__Verrucomicrobiales;f__Verrucomicrobiaceae;	Bacteria;"Verrucomicrobia";Verrucomicrobiae;Verrucomicrobiales;Verrucomicrobiaceae;	Bacteria;Verrucomicrobia;Verrucomicrobiae;Verrucomicrobiales;Rubritaleaceae;Roseibacillus;
51	denovo28956	k__Bacteria; p__Firmicutes; c__Bacilli; o__Lactobacillales; f__Lactobacillaceae; g__Lactobacillus; s__reuteri	TACGTAGGTGGCAAGCGTTATCCGGATTTATTGGGCGTAAAGCGAGCGCAGGCGGTTGCTTAGGTCTGATGTGAAAGCTTTCGGCTTAACCGAAGAAGTGCATCGGAAACCGGGCGACTTGAGTGCAGAAGAGGACAGTGGAACTCCATGTGTAGCGGTGGAATGCGTAGATATATGGAAGAACACCAGTGGCGAAGGCGGCTGTCTGGTCTGCAACTGACGCTGAGGCTCGAAAGCATGGGAAGCGAACAGG	0.982576	70	99.2095	98	13861	23443	533	253	k__Bacteria;p__Firmicutes;c__Bacilli;o__Lactobacillales;f__Lactobacillaceae;g__Lactobacillus;	Bacteria;Firmicutes;Bacilli;Lactobacillales;Lactobacillaceae;Lactobacillus;	Bacteria;Firmicutes;Bacilli;Lactobacillales;Lactobacillaceae;Lactobacillus;
52	denovo4830	k__Bacteria; p__[Thermi]; c__Deinococci; o__Deinococcales; f__Trueperaceae; g__; s__	TACGGAGGGTGCGAGCGTTATCCGGAATCACTGGGCGTAAAGGTTACGTAGGCGGTTTTTTACGTCCGATGTCAAATTTTGAGGCTCAACCTCAAGTCGGCGTTGGATACTGGATGACTAGACTACTGGAGAGGTAAGCAGAATTACCAGTGTAGCGGTGGAATGCGTAGATACTGGTAGGAATACCCATAGCGAAGGCAGCTTACTGGACAGATAGTGACGCTAAGGTTCGTAAGCCTGGGGAGCAAACAGG	0.920083	65	84.585	92	13861	23443	533	253	Unclassified;	Bacteria;	Bacteria;Deinococcus-Thermus;Deinococci;Deinococcales;Trueperaceae;Truepera;
53	denovo34530	k__Bacteria; p__Bacteroidetes; c__Bacteroidia; o__Bacteroidales; f__SB-1; g__; s__	TACGGAGGGTCCAAGCGTTATCCGGATTCATTGGGTTTAAAGGGTGCGCAGGCGGGCTTGTAAGTCAGTGGTGAAATTCTGTCGCTTAACGATAGAACTGCCATTGAAACTGCGAGTCTTGAATATGGTCGAGGTAGGCGGAATGTGTTGTGTAGCGGTGAAATGCATAGATATGACACAGAACGCCGATTGCGAAGGCAGCTTACTAGGCCATTATTGACGCTGAGGCACGAAAGCGTGGGTAGCGAACAGG	0.988979	70	96.8379	98	13861	23443	533	253	k__Bacteria;p__Bacteroidetes;c__Bacteroidia;o__Bacteroidales;f__SB-1;	Bacteria;"Bacteroidetes";"Bacteroidia";"Bacteroidales";Prolixibacteraceae;	Bacteria;Bacteroidetes;Bacteroidia;Bacteroidales;Prolixibacteraceae;
54	denovo27241	k__Bacteria; p__Firmicutes; c__Clostridia; o__Clostridiales; f__Ruminococcaceae; g__Oscillospira; s__	TACGTAGGTGGCAAGCGTTATCCGGATTTACTGGGTGTAAAGGGCGTGTAGGCGGGAGAGCAAGTCAGACGTGAAATTCCAGGGCTCAACCCTGGAACTGCGTTTGAAACTGTTCTTCTTGAGTGATGGAGAGGCAGGCGGAATTCCGTGTGTAGCGGTGAAATGCGTAGATATACGGAGGAACACCAGTGGCGAAGGCGGCCTGCTGGACATTAACTGACGCTGAGGCGCGAAAGCGTGGGGAGCAAACAGG	0.994395	73	95.6522	99	13861	23443	533	253	k__Bacteria;p__Firmicutes;c__Clostridia;o__Clostridiales;f__Ruminococcaceae;g__Oscillospira;	Bacteria;Firmicutes;Clostridia;Clostridiales;Ruminococcaceae;unclassified_Ruminococcaceae;	Bacteria;Firmicutes;Clostridia;Clostridiales;Ruminococcaceae;Ruminiclostridium 9;
55	denovo17542	k__Bacteria; p__Proteobacteria; c__Gammaproteobacteria; o__Thiotrichales; f__Thiotrichaceae; g__Cocleimonas; s__	TACGGAGGGTGCGAGCGTTAATCGGAATTACTGGGCGTAAAGCGCGCGTAGGTGGTTAATTAAGTCAGATGTGAAAGCCCAGGGCTCAACCTTGGAACTGCATCTGATACTGTTTAGCTAGAGTTTAGGAGAGGGAAGTAGAATTTCAGGTGTAGCGGTGAAATGCATAGAGATCTGAAGGAATACCAGTGGCGAAGGCGACTTCCTGGCCTAGAACTGACGCTGAGGTGCGAAAGCGTGGGTAGCAAACGGG	0.991481	71	96.0474	99	13861	23443	533	253	k__Bacteria;p__Proteobacteria;c__Gammaproteobacteria;o__Thiotrichales;f__Thiotrichaceae;g__Cocleimonas;	Bacteria;"Proteobacteria";Gammaproteobacteria;Gammaproteobacteria_incertae_sedis;Cocleimonas;	Bacteria;Proteobacteria;Gammaproteobacteria;Thiotrichales;Thiotrichaceae;
56	denovo2290	k__Bacteria; p__Proteobacteria; c__Gammaproteobacteria; o__Alteromonadales; f__Colwelliaceae; g__Thalassomonas; s__sediminis	TACGGAGGGTGCGAGCGTTAATCGGAATTACTGGGCGTAAAGCGTGCGTAGGCGGATTGTTAAGTGAGATGTGAAAGCCCCGGGCTCAACCTGGGAACTGCATTTCAAACTGGCAGTCTAGAGTTTTGTAGAGGGTGGTGGAATTTCCAGTGTAGCGGTGAAATGCGTAGAGATTGGAAGGAACATCAGTGGCGAAGGCGGCCACCTGGACAAAAACTGACACTGAGGCGCGAAGGCGTGGGGAGCAAACGGG	0.976106	72	96.063	97	13861	23443	533	253	k__Bacteria;p__Proteobacteria;c__Gammaproteobacteria;o__Alteromonadales;f__Colwelliaceae;	Bacteria;"Proteobacteria";Gammaproteobacteria;Alteromonadales;Colwelliaceae;	Bacteria;Proteobacteria;Gammaproteobacteria;Alteromonadales;Colwelliaceae;
57	denovo21194	k__Bacteria; p__Firmicutes; c__Clostridia; o__Clostridiales; f__Lachnospiraceae; g__Blautia; s__	TACGTAAGGGGCAGGCGTTATCCGGATTTACTGGGTGTAAAGGGAGCGTAGACGGTTTGGCAAGTCCGATGTGAAAGGCATGGGCTCAACCTGTGGACTGCATTGGAAACTGTCAGACTTGAGTGCCGGAGAGGCAAGCGGAATTCCTAGTGTAGCGGTGAAATGCGTAGATATTAGGAGGAACACCAGTGGCGAAGGCGGCCTGCTGGACGGTAACTGACGTTGAGGCTCGAAAGCGTGGGGAGCAAACAGG	0.959335	69	96.4427	95	13861	23443	533	253	k__Bacteria;p__Firmicutes;c__Clostridia;o__Clostridiales;f__Lachnospiraceae;g__Blautia;	Bacteria;Firmicutes;Clostridia;Clostridiales;Lachnospiraceae;Blautia;	Bacteria;Firmicutes;Clostridia;Clostridiales;Lachnospiraceae;Blautia;
58	denovo21757	k__Bacteria; p__Proteobacteria; c__Gammaproteobacteria; o__Enterobacteriales; f__Enterobacteriaceae	TACGTAGGGGGCGAGCGTTGTCCGGAATTATTGGGCGTAAAGGGTTCGCAGGCGGCCTTTTAAGTCAGATGTGAAAGATCACGGCTCAACCGTGGTAAGCATTTGAAACTGGCAGGCTAGAGTCTTGTAGAGGGGGGTAGAATTCCAGGTGTAGCGGTGAAATGCGTAGAGATCTGGAGGAATACCGGTGGCGAAGGCGGCCCCCTGGACAAAGACTGACGCTCAGGTGCGAAAGCGTGGGGAGCAAACAGG	0.884735	65	91.7323	88	13861	23443	533	252	k__Bacteria;p__Proteobacteria;c__Gammaproteobacteria;o__Enterobacteriales;f__Enterobacteriaceae;	Bacteria;"Proteobacteria";Gammaproteobacteria;"Enterobacteriales";Enterobacteriaceae;	Bacteria;Proteobacteria;Gammaproteobacteria;Enterobacteriales;Enterobacteriaceae;
59	denovo29914	k__Bacteria; p__Firmicutes; c__Bacilli; o__Bacillales; f__Staphylococcaceae; g__Staphylococcus; s__	TACGTAGGTGGCAAGCGTTATCCGGAATTATTGGGCGTAAAGCGCGCGTAGGCGGTTTTTTAAGTCTGATGTGAAAGCCCACGGCTCAACCGTGGAGGGTCATTGGAAACTGGAAAACTTGAGTGCAGAAGAGGAAAGTGGAATTCCATGTGTAGCGGTGAAATGCGCAGAGATATGGAGGAACACCAGTGGCGAAGGCGACTTTCTGGTCTGTAACTGACGCTGATGTGCGAAAGCGTGGGGATCAAACAGG	0	70	100	100	13861	23443	533	253	k__Bacteria;p__Firmicutes;c__Bacilli;o__Bacillales;f__Staphylococcaceae;g__Staphylococcus;	Bacteria;Firmicutes;Bacilli;Bacillales;Staphylococcaceae;Staphylococcus;	Bacteria;Firmicutes;Bacilli;Bacillales;Staphylococcaceae;Staphylococcus;
60	denovo13115	k__Bacteria; p__Proteobacteria; c__Betaproteobacteria; o__Burkholderiales; f__Comamonadaceae	TACGTAGGGTGCAAGCGTTAATCGGAATTACTGGGCGTAAAGCGTGCGTAGGCGGTTATATAAGACAGATGTGAAATCCCCGGGCTCAACCTGGGAACTGCATTTGTGACTGTATAGCTAGAGTACGGCAGAGGGGGATGGGATTCCGCGTGTAGCAGTGAAATGCGTAGATATGCGGAGGAACACCGATGGCGAAGGCAATCCCCTGGGCCTGTACTGACGCTCATGCACGAAAGCGTGGGGAGCAAACAGG	0.982828	73	99.2095	98	13861	23443	533	253	k__Bacteria;p__Proteobacteria;c__Betaproteobacteria;o__Burkholderiales;f__Comamonadaceae;g__Limnohabitans;	Bacteria;"Proteobacteria";Betaproteobacteria;Burkholderiales;Comamonadaceae;	Bacteria;Proteobacteria;Gammaproteobacteria;Betaproteobacteriales;Burkholderiaceae;
61	denovo6348	k__Bacteria; p__Proteobacteria; c__Epsilonproteobacteria; o__Campylobacterales; f__Campylobacteraceae; g__Campylobacter; s__	TACGGAGGGTGCAAGCGTTACTCGGAATCACTGGGAGTAAAGGACGCGTAGGCGGATTATCAAGTCTCTTGTGAAATCTAGTGGCTTAACCACTAAACTGCTTGGGAAACTGATAATCTAGAGTAAGGGAGAGGCAGATGGAATTCTTGGTGTAGGGGTAAAATCCGTAGAGATCAAGAAGAATACTTATTGCGAAGGCGATCTGCTAGAACTTAACTGACGCTAGTGCGTGAAAGCGTGGGGAGCAAACAGG	0.982296	67	99.2095	98	13861	23443	533	253	k__Bacteria;p__Proteobacteria;c__Epsilonproteobacteria;o__Campylobacterales;f__Campylobacteraceae;g__Campylobacter;	Bacteria;"Proteobacteria";Epsilonproteobacteria;Campylobacterales;Campylobacteraceae;Campylobacter;	Bacteria;Epsilonbacteraeota;Campylobacteria;Campylobacterales;Campylobacteraceae;Campylobacter;
62	denovo20555	k__Bacteria; p__Firmicutes; c__Erysipelotrichi; o__Erysipelotrichales; f__Erysipelotrichaceae; g__Allobaculum; s__	TACGTAGGTGGCGAGCGTTATCCGGAATGATTGGGCGTAAAGGGTGCGTAGGCGGCCTGCTAAGTCTGGAGTGAAAGGTACCGGCTCAACCGGTACAGGCTCTGGAAACTGGCGGGCTAGAGAGCAGGAGAGGGCGGTGGAACTCCATGTGTAGCGGTAAAATGCGTAGATATATGGAAGAACACCAGTGGCGAAGGCGGCCGCCTGGCCTGTTACTGACGCTGAGGCACGAAAGCGTGGGGAGCAAATAGG	0.975632	71	90.873	97	13861	23443	533	252	k__Bacteria;p__Firmicutes;c__Erysipelotrichi;o__Erysipelotrichales;f__Erysipelotrichaceae;g__Allobaculum;	Bacteria;Firmicutes;Erysipelotrichia;Erysipelotrichales;Erysipelotrichaceae;	Bacteria;Firmicutes;Erysipelotrichia;Erysipelotrichales;Erysipelotrichaceae;Dubosiella;
63	denovo17101	k__Bacteria; p__Actinobacteria; c__Actinobacteria; o__Bifidobacteriales; f__Bifidobacteriaceae; g__Bifidobacterium; s__	TACGGAGGGTGCAAGCGCTAATCGGAATTATTGGGCGTAAAGGGCTCGTAGGCGGTTCGTCGCGTCCGGTGTGAAAGTCCATCGCTTAACGGTGGATCTGCGCCGGGTACGGGCGGGCTGGAGTGCGGTAGGGGAGACTGGGATTCCCGGTGTAACGGTGGAATGTGTAGATATCGGGAAGAACACCAATGGCGAAGGCAGGTCTCTGGGCCGTTACTGACGCTGAGGAGCGAAAGCGTGGGGAGCGAACAGG	0.964805	73	98.0237	96	13861	23443	533	253	k__Bacteria;p__Actinobacteria;c__Actinobacteria;o__Bifidobacteriales;f__Bifidobacteriaceae;g__Bifidobacterium;	Bacteria;"Actinobacteria";Actinobacteria;Actinobacteridae;Bifidobacteriales;Bifidobacteriaceae;Bifidobacterium;	Bacteria;Actinobacteria;Actinobacteria;Bifidobacteriales;Bifidobacteriaceae;Bifidobacterium;
64	denovo35427	k__Bacteria; p__Bacteroidetes; c__Bacteroidia; o__Bacteroidales; f__Porphyromonadaceae; g__Porphyromonas; s__	TACGGAGGATGCGAGCGTTATCCGGATTTATTGGGTTTAAAGGGTGCGTAGGCGGCCTGTTAAGTCAGCGGTGAAATCTAGGAGCTTAACTCCTAAATTGCCATTGATACTGGCGGGCTTGAGTGTAGATGGGGTAGGCGGAATGCGAGGAGTAGCGGAGGTATGCATAGATATCACGCAGAACTCCGATTGCGAAGGCAGCTTTCTAAGGAACATCTGACGCTGAAGCACGAAAGCGTGGGAATCAAACAGG	0.947294	64	96.4427	94	13861	23443	533	253	k__Bacteria;p__Bacteroidetes;c__Bacteroidia;o__Bacteroidales;f__Porphyromonadaceae;g__Porphyromonas;	Bacteria;"Bacteroidetes";"Bacteroidia";"Bacteroidales";"Porphyromonadaceae";Porphyromonas;	Bacteria;Bacteroidetes;Bacteroidia;Bacteroidales;Porphyromonadaceae;Porphyromonas;
65	denovo22795	k__Bacteria; p__Firmicutes; c__Bacilli; o__Lactobacillales; f__Lactobacillaceae; g__Lactobacillus; s__iners	TACGTAGGTGGCAAGCGTTGTCCGGATTTATTGGGTGTAAAGCGAGTGCAGGCGGCTCGATAAGTCTGATGTGAAAGCCTTCGGCTCAACCGGAGAATTGCATCGGAAACTGTCGAGTTTGAGTACAGAAGGGGAGAGTGGAACCCCATGCGTAGCGGTGAAATGCGTAGATATATGGATGAACACCGGTGGCGAAGGCGGCTCTCTGGTCTGTTACTGACGCTGAGGCCCGAAAGCATGGGTAGCGAACAGG	0.951799	67	96.8379	95	13861	23443	533	253	k__Bacteria;p__Firmicutes;c__Bacilli;o__Lactobacillales;f__Lactobacillaceae;g__Lactobacillus;s__iners;	Bacteria;Firmicutes;Bacilli;Lactobacillales;Lactobacillaceae;Lactobacillus;	Bacteria;Firmicutes;Bacilli;Lactobacillales;Lactobacillaceae;Lactobacillus;
66	denovo13907	k__Bacteria; p__Verrucomicrobia; c__Verrucomicrobiae; o__Verrucomicrobiales; f__Verrucomicrobiaceae; g__Rubritalea; s__	TACGAAGGTCCCGAGCGTTATTCGGAATCACTGGGCGTAAAGGGAGCGTAGGCTGCGTGGTAAGTCAGATGTGAAATCTCAGGGCTCAACCCTGAAACTGCATTCGATACTGCCATGCTAGAGTAATGGAGAGGTAACTGGAATTCTCGGTGTAGCAGTGAAATGCGTAGATATCGAGAGGAGGACCGTTGGCGAAAGCAGGTTACTGGACATTTACTGACGCTGAGGCTCGAAGGCTAGGGAAGCGAAAGGG	0.957772	69	94.4882	95	13861	23443	533	253	k__Bacteria;p__Verrucomicrobia;c__Verrucomicrobiae;o__Verrucomicrobiales;f__Verrucomicrobiaceae;g__Rubritalea;	Bacteria;"Verrucomicrobia";Verrucomicrobiae;Verrucomicrobiales;"Rubritaleaceae";Rubritalea;	Bacteria;Verrucomicrobia;Verrucomicrobiae;Verrucomicrobiales;Rubritaleaceae;Rubritalea;
67	denovo30075	k__Bacteria; p__Firmicutes; c__Clostridia; o__Clostridiales; f__[Acidaminobacteraceae]; g__Fusibacter; s__	TACGTAGGGGGCAAGCGTTATCCGGAATCACTGGACGTAAAGGGTGCGTAGGCGGTTTGTCAAGCCAGAAGTGAAAGGCATTGGCTCAACCAATGTAAGCTTTTGGAACTGACAGACTTGAGTGCAGGAGAGGTAAGTGGAATTCCTAGTGTAGAGGTGAAATCCGTAGATATTAGGAGGAACACCAGTGGCGAAGGCGACTTACTGGACTGTAACTGACGCTGAGGCACGAAAGCGTGGGGAGCGAACAGG	0.980813	67	95.2381	98	13861	23443	533	252	k__Bacteria;p__Firmicutes;c__Clostridia;o__Clostridiales;f__[Acidaminobacteraceae];g__Fusibacter;	Bacteria;Firmicutes;Clostridia;Clostridiales;Clostridiales_Incertae Sedis XII;Fusibacter;	Bacteria;Firmicutes;Clostridia;Clostridiales;Family XII;Fusibacter;
68	denovo19065	k__Bacteria; p__Proteobacteria; c__Gammaproteobacteria; o__Alteromonadales; f__[Chromatiaceae]; g__Rheinheimera; s__	TACGTAGGGGGCGAGCGTTGTCCGGAATTATTGGGCGTAAAGCGCACGTAGGCGGTTTTTTAAGTCAGATGTGAAAGCCCCGGGCTCAACCTGGGAATTGCATTTGAAACTGGGAAACTAGAGTGTGTGAGAGGGGGGTAGAATTCCAAGTGTAGCGGTGAAATGCGTAGAGATTTGGAGGAATACCAGTGGCGAAGGCGGCCCCCTGGCACAACACTGACGCTCAGGTGCGAAAGCGTGGGGAGCAAACAGG	0.957656	73	94.8819	95	13861	23443	533	253	k__Bacteria;p__Proteobacteria;c__Gammaproteobacteria;o__Alteromonadales;f__[Chromatiaceae];g__Rheinheimera;	Bacteria;"Proteobacteria";Gammaproteobacteria;Chromatiales;Chromatiaceae;Rheinheimera;	Bacteria;Proteobacteria;Gammaproteobacteria;Alteromonadales;Alteromonadaceae;Rheinheimera;
69	denovo4295	k__Bacteria; p__Bacteroidetes; c__Sphingobacteriia; o__Sphingobacteriales; f__NS11-12; g__; s__	TACGGAGGGTCCAAGCGTTGTCCGGATTTATTGGGTTTAAAGGGTACGTAGGCGGAATTTTAAGTCAGTGGTGAAAGCCTCCAGCTCAACTGGAGAATTGCCATTGAAAGTGAATTTCTTGAATATGGATGAGGTGGTTGGAATATAACATGTAGCGGTGAAATGCTTAGATATGTTATAGAACACCAATTGCGAAGGCAGATCTCTAAACGATTATTGACGCTGAGGCACGAAAGCGTGGGGAGCGAACAGG	0.979499	64	88.1423	97	13861	23443	533	253	k__Bacteria;p__Bacteroidetes;c__Sphingobacteriia;o__Sphingobacteriales;f__NS11-12;	Bacteria;"Bacteroidetes";	Bacteria;Bacteroidetes;Bacteroidia;Sphingobacteriales;NS11-12 marine group;
70	denovo31924	k__Bacteria; p__Bacteroidetes; c__[Saprospirae]; o__[Saprospirales]; f__Chitinophagaceae; g__; s__	TACGGAGGGTGCAAGCGTTATCCGGATTTACTGGGTTTAAAGGGTGTGTAGGCGGACTTTTAAGTCAGAGGTGAAATCTCCGAGCTCAACTCGGAAACTGCCCCTGATACTATTGGTCTTGAATATCGTTGAGGCAGGCGGAATACATCATGTAGCGGTGAAATGCTTAGATATGATGTAGAACACCGATTGCGAAGGCAGCTTGCTAAACGATCATTGACGCTGAGGCACGAAAGCGTGGGGATCAAACAGG	0.971161	68	92.0949	97	13861	23443	533	253	k__Bacteria;p__Bacteroidetes;c__[Saprospirae];o__[Saprospirales];f__Chitinophagaceae;	Bacteria;"Bacteroidetes";Sphingobacteriia;"Sphingobacteriales";Chitinophagaceae;unclassified_Chitinophagaceae;	Bacteria;Bacteroidetes;Bacteroidia;Chitinophagales;Chitinophagaceae;uncultured;
71	denovo39472	k__Bacteria; p__Proteobacteria; c__Gammaproteobacteria; o__HTCC2188; f__HTCC2089; g__; s__	TACGGAGGGTACGAACGTTAATCGGAATTACTGGGCGTAAAGCGCGCGTAGGCGGTTTGCCAAGTGGGATGTGAAAGCCCGGAGCTCAACTCCGGAACTGCATTCCAAACTGGCTCACTAGAGTATGGTAGAGGGAGGTAGAATTTCCTGTGTAGCGGTGAAATGCGTAGATATAGGAAGGAATACCGGTGGCGAAGGCGGCCTCCTGGACCAATACTGACGCTGAGGTGCGAAAGCGTGGGGAGCAAACAGG	0.964957	73	94.8617	96	13861	23443	533	253	k__Bacteria;p__Proteobacteria;c__Gammaproteobacteria;o__HTCC2188;f__HTCC2089;	Bacteria;"Proteobacteria";Gammaproteobacteria;unclassified_Gammaproteobacteria;	Bacteria;Proteobacteria;Gammaproteobacteria;KI89A clade;
72	denovo41883	k__Bacteria; p__Proteobacteria; c__Gammaproteobacteria; o__Pasteurellales; f__Pasteurellaceae; g__Aggregatibacter; s__	TACGGAGGGTGCGAGCGTTAATCGGAATAACTGGGCGTAAAGGGCACGCAGGCGGACTTTTAAGTGAGGTGTGAAATCCCCGGGCTTAACCTGGGAATTGCATTTCAGACTGGGAGTCTAGAGTACTTTAGGGAGGGGTAGAATTCCACGTGTAGCGGTGAAATGCGTAGAGATGTGGAGGAATACCGAAGGCGAAGGCAGCCCCTTGGGAATGTACTGACGCTCATGTGCGAAAGCGTGGGGAGCAAACAGG	0.994686	70	99.6047	99	13861	23443	533	253	k__Bacteria;p__Proteobacteria;c__Gammaproteobacteria;o__Pasteurellales;f__Pasteurellaceae;g__Aggregatibacter;	Bacteria;"Proteobacteria";Gammaproteobacteria;Pasteurellales;Pasteurellaceae;	Bacteria;Proteobacteria;Gammaproteobacteria;Pasteurellales;Pasteurellaceae;Aggregatibacter;
73	denovo13475	k__Bacteria; p__Firmicutes; c__Clostridia; o__Clostridiales; f__Ruminococcaceae; g__Faecalibacterium; s__prausnitzii	AACGTAGGGTGCAAGCGTTGTCCGGAATTACTGGGTGTAAAGGGAGCGCAGGCGGGAAGACAAGTTGGAAGTGAAAACCATGGGCTCAACCCATGAATTGCTTTCAAAACTGTTTTTCTTGAGTAGTGCAGAGGTAGATGGAATTCCCGGTGTAGCGGTGGAATGCGTAGATATCGGGAGGAACACCAGTGGCGAAGGCGGTCTACTGGGCACCAACTGACGCTGAGGCTCGAAAGCATGGGTAGCAAACAGG	0	71	100	100	13861	23443	533	253	k__Bacteria;p__Firmicutes;c__Clostridia;o__Clostridiales;f__Ruminococcaceae;	Bacteria;Firmicutes;Clostridia;Clostridiales;Ruminococcaceae;	Bacteria;Firmicutes;Clostridia;Clostridiales;Ruminococcaceae;Subdoligranulum;
74	denovo5210	k__Bacteria; p__Firmicutes; c__Bacilli; o__Lactobacillales; f__Carnobacteriaceae; g__Granulicatella; s__	TACGTAGGTGGCAAGCGTTGTCCGGATTTATTGGGCGTAAAGCGAGCGCAGGCGGTTCCTTAAGTCTGATGTGAAAGCCCCCGGCTCAACCGGGGAGGGTCATTGGAAACTGGGGAACTTGAGTGCAGAAGAGGAGAGTGGAATTCCATGTGTAGCGGTGAAATGCGTAGATATATGGAGGAACACCAGTGGCGAAGGCGACTCTCTGGTCTGTAACTGACGCTGAGGCTCGAAAGCGTGGGTAGCAAACAGG	0	71	100	100	13861	23443	533	253	k__Bacteria;p__Firmicutes;c__Bacilli;o__Lactobacillales;f__Carnobacteriaceae;g__Granulicatella;	Bacteria;Firmicutes;Bacilli;Lactobacillales;Carnobacteriaceae;Granulicatella;	Bacteria;Firmicutes;Bacilli;Lactobacillales;Carnobacteriaceae;Granulicatella;
75	denovo42948	k__Bacteria; p__Proteobacteria; c__Alphaproteobacteria; o__Rhodobacterales; f__Hyphomonadaceae; g__Hellea; s__balneolensis	TACGGAGGGGGTTAGCGTTGTTCGGAATTACTGGGCGTAAAGCGTACGTAGGCGGATTATTAAGTTAGGGGTGAAATCCCGGGGCTCAACCTCGGAACTGCCTCTAAAACTGGTAATCTAGAGATATGGAGAGGTAAGTGGAATTCCTAGTGTAGAGGTGAAATTCGTAGATATTAGGAGGAACACCAGAGGCGAAGGCGGCTTACTGGACATATACTGACGCTGAGGCACGAAAGTGTGGGTAGCAAACAGG	0.994384	67	97.6378	99	13861	23443	533	253	k__Bacteria;p__Proteobacteria;c__Alphaproteobacteria;o__Rhodobacterales;f__Hyphomonadaceae;	Bacteria;"Proteobacteria";Alphaproteobacteria;Caulobacterales;Hyphomonadaceae;	Bacteria;Proteobacteria;Alphaproteobacteria;Caulobacterales;Hyphomonadaceae;
76	denovo37709	k__Bacteria; p__Actinobacteria; c__Actinobacteria; o__Actinomycetales; f__Actinomycetaceae; g__Actinomyces; s__	TACGTAGGGCGCGAGCGTTGTCCGGAATTATTGGGCGTAAAGAGCTCGTAGGCGGCTGGTCGCGTCTGTCGTGAAATCCTCTGGCTTAACTGGGGGCTTGCGGTGGGTACGGGCCGGCTTGAGTGCGGTAGGGGAGGCTGGAACTCCTGGTGTAGCGGTGGAATGCGCAGATATCAGGAAGAACACCGGTGGCGAAGGCGGGTCTCTGGGCCGTTACTGACGCTGAGGAGCGAAAGCGTGGGGAGCGAACAGG	0	71	100	100	13861	23443	533	253	k__Bacteria;p__Actinobacteria;c__Actinobacteria;o__Actinomycetales;f__Actinomycetaceae;g__Actinomyces;	Bacteria;"Actinobacteria";Actinobacteria;Actinobacteridae;Actinomycetales;Actinomycineae;Actinomycetaceae;Actinomyces;	Bacteria;Actinobacteria;Actinobacteria;Actinomycetales;Actinomycetaceae;Actinomyces;
77	denovo14781	k__Bacteria; p__Chlamydiae; c__Chlamydiia; o__Chlamydiales; f__Simkaniaceae; g__; s__	TACGTAGGGTGCAAGCATTAGTCGGATTTATTGGGTGTAAAGAGCATGTAGGCGGATAAGTAAGTCAGATGTGAAATTTCGAAGCTCAACTTCGAAGCTGCATTTGAAACTACTTGTCTTGAGGGTAGACGGAGAAAACGGAATTCCAAGTGTAGCGGTGAAATGCGTAGATATTTGGAAGAATACCAGTGGCGAAGGCGACTTTCTGGACTTATACTGACGCTGAGGAACGAAAGCGTGGGGAGCAAACAGG	0.991384	65	91.6996	99	13861	23443	533	253	k__Bacteria;p__Chlamydiae;c__Chlamydiia;o__Chlamydiales;f__Simkaniaceae;	Bacteria;"Chlamydiae";Chlamydiia;Chlamydiales;Simkaniaceae;Simkania;	Bacteria;
78	denovo14969	k__Bacteria; p__Firmicutes; c__Clostridia; o__Clostridiales; f__Veillonellaceae; g__Selenomonas; s__	TACGTAGGTGGCGAGCGTTGTCCGGAATCATTGGGCGTAAAGGGAGCGCAGGCGGGCTTATCAGTCTTTCTTAAAAGTTCGGGGCTCAACCCCGTGATGGGAAAGAAACTATAAGTCTTGAGTACAGGAGAGGAAAGCGGAATTCCCAGTGTAGCGGTGTAATGCGTAGATATTGGGAGGAACACCAGTGGCGAAGGCGGCTTTCTGGACTGCAACTGACGCTGAGGCTCGAAAGCCAGGGGTCCTAAGGGG	0.963748	68	97.619	96	13861	23443	533	252	k__Bacteria;p__Firmicutes;c__Clostridia;o__Clostridiales;f__Veillonellaceae;g__Selenomonas;	Bacteria;Firmicutes;Negativicutes;Selenomonadales;Veillonellaceae;Selenomonas;	Bacteria;Firmicutes;Negativicutes;Selenomonadales;Veillonellaceae;Selenomonas 3;
79	denovo43669	k__Bacteria; p__Actinobacteria; c__Actinobacteria; o__Actinomycetales; f__Brevibacteriaceae; g__Brevibacterium; s__aureum	TACGTAGGGTACGAGCGTTGTCCGGAATTATTGGGCGTAAAGAGCTCGTAGGTGGTTGGTCACGTCTGCTGTGGAAACGCAACGCTTAACGTTGCGCGTGCAGTGGGTACGGGCTGACTAGAGTGCAGTAGGGGAGTCTGGAATTCCTGGTGTAGCGGTGAAATGCGCAGATATCAGGAGGAACACCGGTGGCGAAGGCGGGACTCTGGGCTGTAACTGACACTGAGGAGCGAAAGCATGGGGAGCGAACAGG	0	71	100	100	13861	23443	533	253	k__Bacteria;p__Actinobacteria;c__Actinobacteria;o__Actinomycetales;f__Brevibacteriaceae;g__Brevibacterium;	Bacteria;"Actinobacteria";Actinobacteria;Actinobacteridae;Actinomycetales;Micrococcineae;Brevibacteriaceae;Brevibacterium;	Bacteria;Actinobacteria;Actinobacteria;Micrococcales;Brevibacteriaceae;Brevibacterium;
80	denovo38703	k__Bacteria; p__Verrucomicrobia; c__Verruco-5; o__MSBL3; f__; g__; s__	TACAGAGGTGGCAAGTGTTGTTCGGATTTACTGGGCGTAAAGGGTCCGCAGGCGGTCCTGTGTGTCGGATGTGAAAGCTCACGGCTTAACCGTGGAAATGCATTCGAAACTACAGGACTAGAGTATAGGAGGGGAGTGGGGAATTCAGGGTGTAGCGGTGAAATGCGTAGATATCCTGAAGAACACCGGAGGCGAAGGCGCCACTCTGGACTAATACTGACGCTCATGGACGAAAGCTAGGGGAGCGAAGAGG	0.965619	71	87.747	96	13861	23443	533	253	k__Bacteria;p__Verrucomicrobia;c__Verruco-5;o__MSBL3;	Bacteria;unclassified_Bacteria;	Bacteria;Kiritimatiellaeota;Kiritimatiellae;Kiritimatiellales;Kiritimatiellaceae;MSBL3;
81	denovo34981	k__Bacteria; p__Proteobacteria; c__Gammaproteobacteria; o__Oceanospirillales	TACGGAGGGTGCGAGCGTTAATCGGAATTACTGGGCGTAAAGCGCGCGTAGGCGGCTGTTTAAGTGGGATGTGAAAGCCCTGGGCTCAACCTGGGAACTGCATCTCAAACTGAACAGCTAGAGTGTGTCAGAGGGTACTGGAATTTCCTGTGTAGCGGTGAAATGCGTAGATATAGGAAGGAACACCAGTGGCGAAGGCGAGTACCTGGGACAACACTGACGCTGAGGTGCGAAAGCGTGGGGAGCAAACAGG	0.957789	74	90.9091	95	13861	23443	533	253	k__Bacteria;p__Proteobacteria;c__Gammaproteobacteria;	Bacteria;"Proteobacteria";Gammaproteobacteria;	Bacteria;Proteobacteria;Gammaproteobacteria;
82	denovo7350	k__Bacteria; p__SR1; c__; o__; f__; g__; s__	TACGTAGGTCTCAAGCGTTATCCGGATTTACTGGGCGTAAAGTGTCCGTAGTCTGATCTGTAAGTCTGTTTTCAAATCCTACGACTCAATCGTAGAAAGGGAATGGATACTGCAGATCTAGAAGTATCTAGGGGTTAGTGGAATTTCCGGTGGAGCGGTGAAATGCGTTGATATCGGAAGGAACGCCGAAAGCGAAAGCAGCTAACTATAGAATACTTGACGATGAGGGACGACAGTTTGGGGAGCAAACAGG	0.993858	71	95.6522	99	13861	23443	533	253	k__Bacteria;p__SR1;	Bacteria;SR1;SR1_genera_incertae_sedis;	Bacteria;Patescibacteria;Gracilibacteria;Absconditabacteriales (SR1);
83	denovo40446	k__Bacteria; p__Firmicutes; c__Bacilli; o__Turicibacterales; f__Turicibacteraceae; g__Turicibacter; s__	TACGTAGGTGGCAAGCGTTATCCGGAATTATTGGGCGTAAAGAGCGCGCAGGTGGTTAATTAAGTCTGATGTGAAAGCCCACGGCTTAACCGTGGAGGGTCATTGGAAACTGGTTGACTTGAGTGCAGAAGAGGGAAGTGGAATTCCATGTGTAGCGGTGAAATGCGTAGATATTAGGAGGAACACCAGTGGCGAAGGCGGCTTACTGGACTGTAACTGACGTTGAGGCTCGAAAGCGTGGGGAGCAAACAGG	0.952854	62	95.2756	95	13861	23443	533	253	k__Bacteria;p__Firmicutes;c__Clostridia;o__Clostridiales;f__Lachnospiraceae;	Bacteria;Firmicutes;	Bacteria;Firmicutes;
84	denovo8202	k__Bacteria; p__Bacteroidetes; c__Flavobacteriia; o__Flavobacteriales; f__Flavobacteriaceae; g__Ulvibacter; s__	TACGGAGGGTCCGAGCGTTATCCGGAATCATTGGGTTTAAAGGGTCCGTAGGCGGATGACTCAGTCAGTGGTGAAAGTTTGCAGCTCAACTGTAAAATTGCCATTGATACTGGTTGTCTTGAATTAATGTGAAGTGGTTAGAATAAGTAGTGTAGCGGTGAAATGCATAGATATTACTTAGAATACCAATTGCGAAGGCAGATCACTAACATTATATTGACGCTGAGGGACGAAAGCGTGGGGAGCGAACAGG	0.991777	67	98.419	99	13861	23443	533	253	k__Bacteria;p__Bacteroidetes;c__Flavobacteriia;o__Flavobacteriales;f__Flavobacteriaceae;g__Ulvibacter;	Bacteria;"Bacteroidetes";Flavobacteriia;"Flavobacteriales";Flavobacteriaceae;Ulvibacter;	Bacteria;Bacteroidetes;Bacteroidia;Flavobacteriales;Flavobacteriaceae;Ulvibacter;
85	denovo31527	k__Bacteria; p__Actinobacteria; c__Acidimicrobiia; o__Acidimicrobiales; f__SC3-41; g__; s__	CACGTAGGGAGCAAGCGTTGTCCGGAATTATTGGGCGTAAAGAGCTCGTAGGTGGTTCGGTAAGTCGGATGTGAAAACTCAAGGCTCAACCTTGAGACGCCATCCGATACTGCTGTGACTTGAGTTCGGTAGAGGAGTGTGGAATTCCTGGTGTAGCGGTGAAATGCGCAGATATCAGGAGGAACACCAACAGCGAAGGCAGCACTCTGGGCCGATACTGACACTGAGGAGCGAAAGCATGGGGAGCAAACAGG	0.987921	71	94.8819	98	13861	23443	533	254	k__Bacteria;p__Actinobacteria;c__Acidimicrobiia;o__Acidimicrobiales;f__SC3-41;	Bacteria;"Actinobacteria";Actinobacteria;Acidimicrobidae;Acidimicrobiales;"Acidimicrobineae";Iamiaceae;unclassified_Iamiaceae;	Bacteria;Actinobacteria;Acidimicrobiia;Microtrichales;Microtrichaceae;Sva0996 marine group;
86	denovo27166	k__Bacteria; p__Proteobacteria; c__Alphaproteobacteria; o__Rhodobacterales; f__Rhodobacteraceae; g__Loktanella; s__	TACGGAGGGGGTTAGCGTTGTTCGGAATTACTGGGCGTAAAGCGCACGTAGGCGGATTGGAAAGTTAGGGGTGAAATCCCGGGGCTCAGCCCCGGAACTGCCTCCAAAACTATCAGTCTAGAGTTCGAGAGAGGTGAGTGGAATTCCAAGTGTAGAGGTGAAATTCGTAGATATTTGGAGGAACACCAGTGGCGAAGGCGGCTCACTGGCTCGATACTGACGCTGAGGTGCGAAAGTGTGGGGAGCAAACAGG	0.988654	70	99.2095	98	13861	23443	533	253	k__Bacteria;p__Proteobacteria;c__Alphaproteobacteria;o__Rhodobacterales;f__Rhodobacteraceae;	Bacteria;"Proteobacteria";Alphaproteobacteria;Rhodobacterales;Rhodobacteraceae;Roseovarius;	Bacteria;Proteobacteria;Alphaproteobacteria;Rhodobacterales;Rhodobacteraceae;Ascidiaceihabitans;
87	denovo11523	k__Bacteria; p__Proteobacteria; c__Alphaproteobacteria; o__Rhizobiales; f__Rhizobiaceae; g__Agrobacterium; s__	TACGAAGGGGGCTAGCGTTGTTCGGAATTACTGGGCGTAAGGCGCACGTAGGCGGATATTTAAGTCAGGGGTGAAATCCCAGAGCTCAACTCTGGAACTGCCTTTGATACTGGGTATCTTGAGTATGGAGGAGGTGAGTGGAATTCCGAGTGTAGAGGTGAAATTCGTAGATATTCGGAGGAACACCAGTGGCGAAGGCGGCTCACTGGTCCATTACTGACGCTGAGGTGCGAAAGCGTGGGGAGCAAACAGG	0.98277	72	99.2095	98	13861	23443	533	253	k__Bacteria;p__Proteobacteria;c__Alphaproteobacteria;o__Rhizobiales;f__Rhizobiaceae;g__Agrobacterium;	Bacteria;"Proteobacteria";Alphaproteobacteria;Rhizobiales;Rhizobiaceae;Rhizobium;	Bacteria;Proteobacteria;Alphaproteobacteria;Rhizobiales;Rhizobiaceae;Allorhizobium-Neorhizobium-Pararhizobium-Rhizobium;
88	denovo25190	k__Bacteria; p__Bacteroidetes; c__Bacteroidia; o__Bacteroidales; f__[Odoribacteraceae]; g__Odoribacter; s__	TACGGAGGATGCGAGCGTTATCCGGATTTATTGGGTTTAAAGGGTGCGTAGGCGGTTTTTTAAGTTAGTGGTTAAACGTCGGGGCTTCACCTTGATTTGCCATTAATACTGTAAGACTCGAGTTCAGACGAGGTAGGCGGAATAAGTTAAGTAGCGGTGAAATGCTTAGATATAACTTAGAACTCCGATAGCGAAGGCAGCTTACCAGACTGCGACTGACGCTGAAGCACGAGAGCGTGGGTAGCGAACAGG	0.970164	65	87.6984	97	13861	23443	533	252	k__Bacteria;p__Bacteroidetes;c__Bacteroidia;o__Bacteroidales;f__[Odoribacteraceae];g__Odoribacter;	Bacteria;"Bacteroidetes";"Bacteroidia";"Bacteroidales";"Porphyromonadaceae";Odoribacter;	Bacteria;Bacteroidetes;Bacteroidia;Bacteroidales;Marinifilaceae;Odoribacter;
89	denovo13247	k__Bacteria; p__Bacteroidetes; c__Flavobacteriia; o__Flavobacteriales; f__Flavobacteriaceae; g__Capnocytophaga; s__	TACGGAGGATGCGAGCGTTATTCGGAATCATTGGGTTTAAAGGGTCTGTAGGCGGGCTATTAAGTCAGGGGTGAAAGGTTTCAGCTTAACTGAGAAATTGCCTTTGATACTGGTAGTCTTGAATATCTGTGAAGTTCTTGGAATGTGTAGTGTAGCGGTGAAATGCTTAGATATTACACAGAACACCGATTGCGAAGGCAGGGGACTAACAGACAATTGACGCTGAGAGACGAAAGCGTGGGGAGCGAACAGG	0	68	100	100	13861	23443	533	253	k__Bacteria;p__Bacteroidetes;c__Flavobacteriia;o__Flavobacteriales;f__Flavobacteriaceae;g__Capnocytophaga;	Bacteria;"Bacteroidetes";Flavobacteriia;"Flavobacteriales";Flavobacteriaceae;Capnocytophaga;	Bacteria;Bacteroidetes;Bacteroidia;Flavobacteriales;Flavobacteriaceae;Capnocytophaga;
90	denovo14623	k__Bacteria; p__Firmicutes; c__Clostridia; o__Clostridiales; f__Ruminococcaceae; g__Ruminococcus; s__	TACGGAGGGAGCGAGCGTTGTCCGGAATTACTGGGTGTAAAGGGTGCGTAGGCGGCCTTGTGGGTCAGGCGTGAAATACATGGGCTTAACCCATGGACTGCGCTTGAAACTATAAGGCTTGAGTGAAGTAGAGGCAGGTGGAATTCCCGGTGTAGCGGTGAAATGCGTAGAGATCGGGAGGAACACCAGTGGCGAAGGTGGCCTGCTGGGCTTTAACTGACGCTGAGGCACGAAAGCATGGGAAGCAAACAGG	0.947016	73	92.0949	94	13861	23443	533	253	k__Bacteria;p__Firmicutes;c__Clostridia;o__Clostridiales;f__Ruminococcaceae;	Bacteria;Firmicutes;Clostridia;Clostridiales;Ruminococcaceae;	Bacteria;Firmicutes;Clostridia;Clostridiales;Ruminococcaceae;uncultured;
91	denovo14548	k__Bacteria; p__Proteobacteria; c__Betaproteobacteria; o__Burkholderiales; f__Oxalobacteraceae	TACGTAGGGTGCGAGTGTTAATCGGAATTACTGGGCGTAAAGCGTGCGCAGGCGGTTGTGCAAGACAGATGTGAAATCCCCGGGCTCAACCTGGGAACTGCATTTGTGACTGCACGGCTAGAGTGTGTCAGAGGGGGGCAGAATTCCACGTGTAGCAGTGAAATGCGTAGATATGTGGAGGAATACCGATGGCGAAGGCAGCCCCCTGGGATAACACTGACGCTCATGCTCGAAAGCGTGGGGTGCAAACAGG	0.970855	71	97.6285	97	13861	23443	533	253	k__Bacteria;p__Proteobacteria;c__Betaproteobacteria;o__Burkholderiales;f__Oxalobacteraceae;	Bacteria;"Proteobacteria";Betaproteobacteria;Burkholderiales;Oxalobacteraceae;	Bacteria;Proteobacteria;Gammaproteobacteria;Betaproteobacteriales;Burkholderiaceae;Noviherbaspirillum;
92	denovo15945	k__Bacteria; p__Proteobacteria; c__Alphaproteobacteria; o__Caulobacterales; f__Caulobacteraceae; g__Mycoplana; s__	TACGAAGGGGGCTAGCGTTGCTCGGAATTACTGGGCGTAAAGGGAGCGTAGGCGGACATTTAAGTCAGGGGTGAAATCCCGGGGCTCAACCTCGGAATTGCCTTTGATACTGGGTGTCTTGAGTGTGAGAGAGGTATGTGGAACTCCGAGTGTAGAGGTGAAATTCGTAGATATTCGGAAGAACACCAGTGGCGAAGGCGACATACTGGCTCATTACTGACGCTGAGGCTCGAAAGCGTGGGGAGCAAACAGG	0	70	100	100	13861	23443	533	253	k__Bacteria;p__Proteobacteria;c__Alphaproteobacteria;o__Caulobacterales;f__Caulobacteraceae;	Bacteria;"Proteobacteria";Alphaproteobacteria;Caulobacterales;Caulobacteraceae;Brevundimonas;	Bacteria;Proteobacteria;Alphaproteobacteria;Caulobacterales;Caulobacteraceae;Brevundimonas;
93	denovo10876	k__Bacteria; p__Proteobacteria; c__Deltaproteobacteria; o__Desulfobacterales; f__Desulfobacteraceae; g__; s__	TACGTAGGGGGCGAGCGTTGTCCGGAATTATTGGGCGTAAAGGGCGCGCAGGCGGCCTTGTCAGTCAGATGTGAAAGCCCGGGGCTCAACTCCGGCAGTGCATTTGAAACAGCAAGGCTTGAGTATGGTAGAGGAAAGCGGAATTCCTGGTGTAGAGGTGAAATTCGTAGATATCAGGAGGAACACCGGTGGCGAAGGCGGCTTTCTGGACCAATACTGACGCTGAGGCGCGAAGGCGTGGGTAGCGAACGGG	0.968075	72	92.8854	96	13861	23443	533	253	k__Bacteria;p__Proteobacteria;c__Deltaproteobacteria;o__Desulfobacterales;f__Desulfobacteraceae;	Bacteria;"Proteobacteria";Deltaproteobacteria;Desulfobacterales;Desulfobacteraceae;	Bacteria;Proteobacteria;Deltaproteobacteria;Desulfobacterales;Desulfobacteraceae;
94	denovo33747	k__Bacteria; p__Proteobacteria; c__Deltaproteobacteria; o__Bdellovibrionales; f__Bacteriovoracaceae; g__; s__	TACGGAGGGTGCAAGCGTTGTTCGGATTTACTGGGCGTAAAGCGCGCGCAGGCGGACATTCAAGTCAGATGTGAAATCCCAGGGCTTAACCCTGGAACTGCGTCTGAAACTGATTGTCTAGAGTCTCACAGGGGGTAGGGGAATTTCACGTGTAGGGGTAAAATCCGTAGAGATGTGAAGGAACACCGGTGGCGAAGGCGCCTACCTGGATGAGTACTGACGCTGAGGCGCGAAAGCGTGGGGAGCAAACAGG	0.967119	71	94.0711	96	13861	23443	533	253	k__Bacteria;p__Proteobacteria;c__Deltaproteobacteria;o__Bdellovibrionales;f__Bacteriovoracaceae;	Bacteria;"Proteobacteria";Deltaproteobacteria;Bdellovibrionales;Bacteriovoracaceae;	Bacteria;Proteobacteria;Deltaproteobacteria;Bdellovibrionales;Bacteriovoracaceae;Peredibacter;
95	denovo35452	k__Bacteria; p__Cyanobacteria; c__Chloroplast; o__Streptophyta; f__; g__; s__	TACAGAGGATGCAAGCGTTATCCGGAATGATTGGGCGTAAAGCGTCTGTAGGTGGCTTTTTAAGTCCGCCGTCAAATCCCAGGGCTCAACTCTGGACAGGCGGTGGAAACTACCAAGCTGGAGTACGGTAGGGGCAGAGGGAATTACCGGTGGAGCGGTGAAATGCGCAGAGATCGGAAAGAAGACCAACGGCGAAAGCACTCTGCTGGGCCGACACTGACACTGAGAGACGAAAGCTAGGGGAGCGAATGGG	0.98181	69	98.419	98	13861	23443	533	253	k__Bacteria;p__Cyanobacteria;c__Chloroplast;o__Streptophyta;	Bacteria;Cyanobacteria/Chloroplast;Chloroplast;Chloroplast;Streptophyta;	Bacteria;Cyanobacteria;Oxyphotobacteria;Chloroplast;
96	denovo14192	k__Bacteria; p__Bacteroidetes; c__Flavobacteriia; o__Flavobacteriales; f__Flavobacteriaceae; g__Psychroserpens; s__	TACGGAGGATCCAAGCGTTATCCGGAATCATTGGGTTTAAAGGGTCCGTAGGTGGATAATTAAGTCAGAGGTGAAATCCTGCAGCTCAACTGTAGAATTGCCTTTGATACTGGTTATCTTGAGTTATTATGAAGTAGTTAGAATATGTAGTGTAGCGGTGAAATGCATAGATATTACATAGAATACCAATTGCGAAGGCAGATTACTAATAATCAACTGACACTGATGGACGAAAGCGTGGGGAGCGAACAGG	0	68	100	100	13861	23443	533	253	k__Bacteria;p__Bacteroidetes;c__Flavobacteriia;o__Flavobacteriales;f__Flavobacteriaceae;	Bacteria;"Bacteroidetes";Flavobacteriia;"Flavobacteriales";Flavobacteriaceae;	Bacteria;Bacteroidetes;Bacteroidia;Flavobacteriales;Flavobacteriaceae;
97	denovo8457	k__Bacteria; p__Proteobacteria; c__Gammaproteobacteria; o__Vibrionales; f__Vibrionaceae; g__Aliivibrio; s__fischeri	TACGGAGGGTGCGAGCGTTAATCGGAATTACTGGGCGTAAAGCGCATGCAGGTGGTTCATTAAGTCAGATGTGAAAGCCCGGGGCTCAACCTCGGAACTGCATTTGAAACTGGTGAACTAGAGTGCTGTAGAGGGGGGTAGAATTTCAGGTGTAGCGGTGAAATGCGTAGAGATCTGAAGGAATACCAGTGGCGAAGGCGGCCCCCTGGACAGACACTGACACTCAGATGCGAAAGCGTGGGGAGCAAACAGG	0	70	100	100	13861	23443	533	253	k__Bacteria;p__Proteobacteria;c__Gammaproteobacteria;o__Vibrionales;f__Vibrionaceae;	Bacteria;"Proteobacteria";Gammaproteobacteria;"Vibrionales";Vibrionaceae;Vibrio;	Bacteria;Proteobacteria;Gammaproteobacteria;Vibrionales;Vibrionaceae;Vibrio;
98	denovo17218	k__Bacteria; p__Bacteroidetes; c__Flavobacteriia; o__Flavobacteriales; f__Cryomorphaceae; g__Fluviicola; s__	TACGGAGGGTGCAAGCGTTATCCGGAATCATTGGGTTTAAAGGGTCCGCAGGCGGACTGATAAGTCAGTGGTGAAATCCCGTAGCTTAACTACGGAACTGCCATTGAAACTGTCAGTCTTGAATTCGGTCGAAGTGGGCGGGATGTGTCATGTAGCGGTGAAATGCATAGATATGACACAGAACACCGATAGCGAAGGCAGCTCTCTAGGCCTGAATTGACGCTCAGGGACGAAAGCGTGGGGAGCGAACAGG	0.979641	72	96.4427	97	13861	23443	533	253	k__Bacteria;p__Bacteroidetes;c__Flavobacteriia;o__Flavobacteriales;f__Cryomorphaceae;g__Fluviicola;	Bacteria;"Bacteroidetes";Flavobacteriia;"Flavobacteriales";Cryomorphaceae;	Bacteria;Bacteroidetes;Bacteroidia;Flavobacteriales;Crocinitomicaceae;
99	denovo29158	k__Bacteria; p__Proteobacteria; c__Deltaproteobacteria; o__Bdellovibrionales; f__Bdellovibrionaceae; g__Bdellovibrio; s__	TACGGGGGGTCCAAGCGTTGTTCGGAATCATTGGGCGTAAAGCGGGTGTAGGCGGACCGACAAGTCAGAAGTGAAAGCCCTGGGCTCAACCCAGGAAGTGCTTTTGAAACTGTCGGTCTTGAGTACAGTAGAGGAGAGTGGAATTCCAGGTGTAGTGGTGAAATACGTAGATATCTGGAGGAACATCAGTGGCGAAGGCGGCTCTCTGGACTGTTACTGACGCTCAGACCCGAAAGCGTGGGGAGCAAACAGG	0.990946	73	88.5376	99	13861	23443	533	253	k__Bacteria;p__Proteobacteria;c__Deltaproteobacteria;o__Bdellovibrionales;f__Bdellovibrionaceae;g__Bdellovibrio;	Bacteria;"Proteobacteria";Deltaproteobacteria;	Bacteria;Proteobacteria;Deltaproteobacteria;Bdellovibrionales;Bdellovibrionaceae;Bdellovibrio;
100	denovo19931	k__Archaea; p__Euryarchaeota; c__Methanomicrobia; o__Methanomicrobiales; f__Methanocorpusculaceae; g__Methanocorpusculum; s__	TACCGGCTGCTCGAGTGATGGCCACTATTACTGGGTTTAAAGCGTCCGTAGCTGGACTGTTAGGTCCCTTGGGAAATCTTCACGCTTAACGTGAAGGCGTCTAAGAGATACCGGCAGTCTTGGGACTGGGAGAGGTAAACCGTACTTCGAGGGTAGGAGTGAAATCTTGTAATCCTCGAGGGACGACCTATGGCGAAGGCAGTTTACCAGAACAGCTTCGACAGTGAGGGACGAAAGCTGGGGGAGCAAACGGG	0.981624	74	97.2549	98	13861	23443	533	254	k__Archaea;p__Euryarchaeota;c__Methanomicrobia;o__Methanomicrobiales;f__Methanocorpusculaceae;g__Methanocorpusculum;	Archaea;"Euryarchaeota";"Methanomicrobia";Methanomicrobiales;Methanocorpusculaceae;Methanocorpusculum;	Archaea;Euryarchaeota;Methanomicrobia;Methanomicrobiales;Methanocorpusculaceae;Methanocorpusculum;
